# Supplementary material for: Effectiveness of protected areas in conserving tropical forest birds
Source: Nat Commun. 2020 Sep 14;11:4461. doi: 10.1038/s41467-020-18230-0 (PMC7490714; doi:10.1038/s41467-020-18230-0)
Supplement: Supplementary file 6 — Supplementary Data 2 [file 41467_2020_18230_MOESM6_ESM.xlsx]

## Sheet: Atlantic.Forest
Species	N_obs	Forest_Dependency	Endemic_Hotspot	RedList
Accipiter.bicolor	45	Medium	FALSE	LC
Accipiter.poliogaster	6	High	FALSE	NT
Accipiter.striatus	184	Medium	FALSE	LC
Accipiter.superciliosus	3	Medium	FALSE	LC
Acrobatornis.fonsecai	33	Medium	TRUE	VU
Actitis.macularius	51	Non-forest	FALSE	LC
Aegolius.harrisii	4	Medium	FALSE	LC
Agelaioides.badius	94	Low	FALSE	LC
Agelaioides.fringillarius	18	Low	FALSE	LC
Agelasticus.cyanopus	43	Non-forest	FALSE	LC
Agelasticus.thilius	22	Non-forest	FALSE	LC
Alectrurus.tricolor	4	Non-forest	FALSE	VU
Alipiopsitta.xanthops	1	Medium	FALSE	NT
Alopochelidon.fucata	59	Non-forest	FALSE	LC
Amaurolimnas.concolor	55	Medium	FALSE	LC
Amaurospiza.moesta	56	High	FALSE	LC
Amazilia.fimbriata	357	Medium	FALSE	LC
Amazilia.leucogaster	14	Low	FALSE	LC
Amazilia.versicolor	631	Medium	FALSE	LC
Amazona.aestiva	318	Low	FALSE	LC
Amazona.amazonica	50	Medium	FALSE	LC
Amazona.brasiliensis	35	High	TRUE	NT
Amazona.pretrei	24	Medium	FALSE	VU
Amazona.rhodocorytha	48	High	TRUE	VU
Amazona.vinacea	82	High	TRUE	EN
Amazonetta.brasiliensis	878	Medium	FALSE	LC
Amblyramphus.holosericeus	58	Non-forest	FALSE	LC
Ammodramus.humeralis	398	Non-forest	FALSE	LC
Anabacerthia.amaurotis	107	High	TRUE	NT
Anabacerthia.lichtensteini	439	High	FALSE	LC
Anabazenops.fuscus	361	High	FALSE	LC
Anas.bahamensis	125	Non-forest	FALSE	LC
Anas.flavirostris	9	Non-forest	FALSE	LC
Anas.georgica	29	Non-forest	FALSE	LC
Anhima.cornuta	16	Low	FALSE	LC
Anhinga.anhinga	180	Non-forest	FALSE	LC
Anopetia.gounellei	1	Low	FALSE	LC
Anthracothorax.nigricollis	265	Low	FALSE	LC
Anthus.furcatus	1	Non-forest	FALSE	LC
Anthus.hellmayri	30	Non-forest	FALSE	LC
Anthus.lutescens	299	Non-forest	FALSE	LC
Anthus.nattereri	6	Non-forest	FALSE	VU
Antilophia.galeata	42	High	FALSE	LC
Antrostomus.rufus	32	Medium	FALSE	LC
Antrostomus.sericocaudatus	14	Medium	FALSE	LC
Anumara.forbesi	1	Medium	TRUE	EN
Anumbius.annumbi	132	Non-forest	FALSE	LC
Rufirallus.viridis	36	Non-forest	FALSE	LC
Aphantochroa.cirrochloris	460	Medium	FALSE	LC
Ara.ararauna	2	High	FALSE	LC
Ara.chloropterus	4	Low	FALSE	LC
Aramides.mangle	7	Low	FALSE	LC
Aramides.saracura	1431	Medium	FALSE	LC
Aramides.ypecaha	18	Low	FALSE	LC
Aramus.guarauna	287	Low	FALSE	LC
Aratinga.auricapillus	247	Medium	FALSE	NT
Aratinga.jandaya	9	Medium	FALSE	LC
Aratinga.nenday	1	Medium	FALSE	LC
Ardea.alba	1180	Non-forest	FALSE	LC
Ardea.cocoi	428	Non-forest	FALSE	LC
Arenaria.interpres	6	Non-forest	FALSE	LC
Arremon.flavirostris	120	Medium	FALSE	LC
Arremon.semitorquatus	146	High	TRUE	LC
Arundinicola.leucocephala	228	Non-forest	FALSE	LC
Asio.clamator	47	Medium	FALSE	LC
Asio.flammeus	47	Non-forest	FALSE	LC
Asio.stygius	32	Medium	FALSE	LC
Asthenes.luizae	8	Non-forest	FALSE	NT
Asthenes.moreirae	7	Non-forest	TRUE	LC
Athene.cunicularia	445	Non-forest	FALSE	LC
Atticora.tibialis	57	Medium	FALSE	LC
Attila.phoenicurus	167	Medium	FALSE	LC
Attila.rufus	894	Medium	TRUE	LC
Attila.spadiceus	33	Medium	FALSE	LC
Augastes.scutatus	13	Medium	FALSE	NT
Automolus.lammi	4	High	FALSE	EN
Automolus.leucophthalmus	997	High	FALSE	LC
Bartramia.longicauda	3	Non-forest	FALSE	LC
Baryphthengus.ruficapillus	487	High	FALSE	LC
Batara.cinerea	300	Medium	FALSE	LC
Biatas.nigropectus	85	Medium	TRUE	VU
Botaurus.pinnatus	28	Non-forest	FALSE	LC
Brachygalba.lugubris	1	Medium	FALSE	LC
Brotogeris.chiriri	665	Medium	FALSE	LC
Brotogeris.tirica	1721	Medium	TRUE	LC
Bubulcus.ibis	685	Low	FALSE	LC
Busarellus.nigricollis	18	Low	FALSE	LC
Buteo.albonotatus	48	Medium	FALSE	LC
Buteo.brachyurus	238	Medium	FALSE	LC
Buteo.nitidus	31	Medium	FALSE	LC
Buteo.swainsoni	2	Non-forest	FALSE	LC
Buteogallus.aequinoctialis	2	High	FALSE	NT
Buteogallus.coronatus	14	Low	FALSE	EN
Buteogallus.lacernulatus	65	High	FALSE	VU
Buteogallus.meridionalis	298	Low	FALSE	LC
Buteogallus.urubitinga	23	Medium	FALSE	LC
Cacicus.chrysopterus	451	Medium	FALSE	LC
Cacicus.haemorrhous	1401	Medium	FALSE	LC
Cacicus.solitarius	6	Medium	FALSE	LC
Cairina.moschata	224	Medium	FALSE	LC
Calidris.alba	18	Non-forest	FALSE	LC
Calidris.canutus	3	Non-forest	FALSE	NT
Calidris.fuscicollis	29	Non-forest	FALSE	LC
Calidris.himantopus	2	Low	FALSE	LC
Calidris.melanotos	25	Non-forest	FALSE	LC
Calidris.minutilla	1	Low	FALSE	LC
Calidris.pusilla	3	Non-forest	FALSE	NT
Calidris.subruficollis	1	Non-forest	FALSE	NT
Calliphlox.amethystina	135	Medium	FALSE	LC
Callonetta.leucophrys	9	Medium	FALSE	LC
Campephilus.melanoleucos	7	Medium	FALSE	LC
Campephilus.robustus	285	High	FALSE	LC
Camptostoma.obsoletum	1613	Low	FALSE	LC
Campylopterus.largipennis	1	Medium	FALSE	LC
Campylorhamphus.falcularius	181	Medium	FALSE	LC
Campylorhamphus.trochilirostris	10	Medium	FALSE	LC
Campylorhynchus.turdinus	172	High	FALSE	LC
Cantorchilus.leucotis	35	Medium	FALSE	LC
Cantorchilus.longirostris	485	Medium	FALSE	LC
Capsiempis.flaveola	383	Low	FALSE	LC
Caracara.plancus	1932	Non-forest	FALSE	LC
Cariama.cristata	396	Low	FALSE	LC
Carpornis.cucullata	352	High	FALSE	NT
Carpornis.melanocephala	79	Medium	TRUE	VU
Caryothraustes.canadensis	94	High	FALSE	LC
Casiornis.fuscus	2	Non-forest	FALSE	LC
Casiornis.rufus	29	Low	FALSE	LC
Castanozoster.thoracicus	52	Medium	TRUE	LC
Cathartes.aura	1198	Low	FALSE	LC
Cathartes.burrovianus	222	Low	FALSE	LC
Celeus.flavescens	914	Medium	FALSE	LC
Celeus.flavus	3	High	FALSE	LC
Hylatomus.galeatus	29	High	FALSE	VU
Celeus.lugubris	2	Medium	FALSE	LC
Celeus.ochraceus	29	Medium	FALSE	LC
Ceratopipra.rubrocapilla	91	High	FALSE	LC
Cercomacra.brasiliana	56	Medium	TRUE	NT
Cercomacroides.laeta	4	Medium	FALSE	LC
Certhiaxis.cinnamomeus	806	Low	FALSE	LC
Chaetura.cinereiventris	598	Medium	FALSE	LC
Chaetura.meridionalis	1023	Medium	FALSE	LC
Chaetura.spinicaudus	1	Medium	FALSE	LC
Chamaeza.campanisona	456	High	FALSE	LC
Chamaeza.meruloides	279	Medium	TRUE	LC
Chamaeza.ruficauda	99	Medium	TRUE	LC
Charadrius.collaris	37	Non-forest	FALSE	LC
Charadrius.modestus	2	Non-forest	FALSE	LC
Charadrius.semipalmatus	63	Non-forest	FALSE	LC
Charitospiza.eucosma	1	Non-forest	FALSE	NT
Chauna.torquata	30	Non-forest	FALSE	LC
Chelidoptera.tenebrosa	62	Low	FALSE	LC
Chiroxiphia.caudata	2171	High	FALSE	LC
Chiroxiphia.pareola	87	High	FALSE	LC
Chlorostilbon.notatus	44	Low	FALSE	LC
Chloroceryle.aenea	22	Medium	FALSE	LC
Chloroceryle.amazona	467	Low	FALSE	LC
Chloroceryle.americana	253	Low	FALSE	LC
Chloroceryle.inda	5	Medium	FALSE	LC
Chlorophanes.spiza	381	Medium	FALSE	LC
Chlorophonia.cyanea	257	Medium	FALSE	LC
Chlorostilbon.lucidus	811	Medium	FALSE	LC
Chordeiles.acutipennis	7	Non-forest	FALSE	LC
Chordeiles.minor	6	Low	FALSE	LC
Chordeiles.nacunda	31	Non-forest	FALSE	LC
Chordeiles.pusillus	1	Non-forest	FALSE	LC
Larus.cirrocephalus	4	Non-forest	FALSE	LC
Larus.maculipennis	20	Non-forest	FALSE	LC
Chrysolampis.mosquitus	45	Non-forest	FALSE	LC
Chrysomus.ruficapillus	533	Non-forest	FALSE	LC
Ciccaba.huhula	14	Medium	FALSE	LC
Ciccaba.virgata	83	Medium	FALSE	LC
Ciconia.maguari	36	Non-forest	FALSE	LC
Cinclodes.pabsti	36	Non-forest	TRUE	NT
Circus.buffoni	99	Non-forest	FALSE	LC
Cissopis.leverianus	473	Medium	FALSE	LC
Claravis.pretiosa	43	Medium	FALSE	LC
Clibanornis.dendrocolaptoides	24	Medium	TRUE	NT
Clibanornis.rectirostris	27	High	FALSE	LC
Clytolaema.rubricauda	535	Medium	TRUE	LC
Cnemotriccus.fuscatus	150	Medium	FALSE	LC
Coccycua.cinerea	2	Medium	FALSE	LC
Coccyzus.americanus	7	Medium	FALSE	LC
Coccyzus.euleri	18	Medium	FALSE	LC
Coccyzus.melacoryphus	57	Medium	FALSE	LC
Cochlearius.cochlearius	2	Medium	FALSE	LC
Coereba.flaveola	2974	Low	FALSE	LC
Colibri.serrirostris	151	Low	FALSE	LC
Colonia.colonus	832	Medium	FALSE	LC
Columba.livia	774	Non-forest	FALSE	LC
Columbina.minuta	23	Non-forest	FALSE	LC
Columbina.passerina	6	Non-forest	FALSE	LC
Columbina.picui	241	Non-forest	FALSE	LC
Columbina.squammata	306	Non-forest	FALSE	LC
Columbina.talpacoti	2558	Non-forest	FALSE	LC
Compsothraupis.loricata	21	Medium	FALSE	LC
Conirostrum.bicolor	18	High	FALSE	NT
Conirostrum.speciosum	657	Low	FALSE	LC
Conopias.trivirgatus	149	High	FALSE	LC
Conopophaga.cearae	41	Medium	FALSE	LC
Conopophaga.lineata	937	Medium	FALSE	LC
Conopophaga.melanops	478	Medium	TRUE	LC
Conopophaga.roberti	3	High	FALSE	LC
Contopus.cooperi	2	High	FALSE	NT
Coragyps.atratus	3738	Low	FALSE	LC
Coryphaspiza.melanotis	5	Non-forest	FALSE	VU
Coryphospingus.cucullatus	253	Low	FALSE	LC
Coryphospingus.pileatus	130	Low	FALSE	LC
Corythopis.delalandi	262	High	FALSE	LC
Coscoroba.coscoroba	3	Non-forest	FALSE	LC
Cotinga.maculata	8	High	TRUE	EN
Cranioleuca.obsoleta	177	Medium	FALSE	LC
Cranioleuca.pallida	722	High	FALSE	LC
Cranioleuca.semicinerea	64	High	FALSE	LC
Cranioleuca.vulpina	57	Medium	FALSE	LC
Crax.blumenbachii	5	Medium	TRUE	EN
Crotophaga.ani	1563	Low	FALSE	LC
Crotophaga.major	94	Medium	FALSE	LC
Crypturellus.noctivagus	64	Medium	FALSE	NT
Crypturellus.obsoletus	1211	High	FALSE	LC
Crypturellus.parvirostris	187	Low	FALSE	LC
Crypturellus.soui	94	Medium	FALSE	LC
Crypturellus.tataupa	439	High	FALSE	LC
Crypturellus.undulatus	26	Medium	FALSE	LC
Crypturellus.variegatus	32	High	FALSE	LC
Culicivora.caudacuta	17	Non-forest	FALSE	VU
Cyanerpes.cyaneus	83	Medium	FALSE	LC
Cyanocorax.coeruleus	284	High	FALSE	NT
Cyanocorax.chrysops	619	Medium	FALSE	LC
Cyanocorax.cristatellus	318	Low	FALSE	LC
Cyanocorax.cyanomelas	24	Medium	FALSE	LC
Cyanocorax.cyanopogon	5	High	FALSE	LC
Cyanoloxia.brissonii	120	Non-forest	FALSE	LC
Cyanoloxia.glaucocaerulea	14	Medium	FALSE	LC
Cyclarhis.gujanensis	2481	Medium	FALSE	LC
Cypseloides.fumigatus	63	High	FALSE	LC
Cypseloides.senex	155	Medium	FALSE	LC
Cypsnagra.hirundinacea	10	Non-forest	FALSE	LC
Dacnis.cayana	1931	Medium	FALSE	LC
Dacnis.nigripes	42	Medium	TRUE	NT
Dendrocincla.fuliginosa	3	Medium	FALSE	LC
Dendrocolaptes.certhia	1	Medium	FALSE	LC
Dendrocolaptes.platyrostris	556	Medium	FALSE	LC
Dendrocygna.autumnalis	121	Non-forest	FALSE	LC
Dendrocygna.bicolor	90	Non-forest	FALSE	LC
Dendrocygna.viduata	442	Non-forest	FALSE	LC
Dendroplex.picus	76	Low	FALSE	LC
Discosura.langsdorffi	4	High	FALSE	LC
Discosura.longicaudus	12	Medium	FALSE	LC
Pseudopipra.pipra	49	High	FALSE	LC
Dolichonyx.oryzivorus	4	Non-forest	FALSE	LC
Donacobius.atricapilla	202	Non-forest	FALSE	LC
Donacospiza.albifrons	63	Non-forest	FALSE	LC
Dromococcyx.pavoninus	90	Medium	FALSE	LC
Dromococcyx.phasianellus	13	Medium	FALSE	LC
Drymophila.ferruginea	753	High	FALSE	LC
Drymophila.genei	45	High	TRUE	LC
Drymophila.malura	285	High	FALSE	LC
Drymophila.ochropyga	199	High	FALSE	NT
Drymophila.rubricollis	194	High	TRUE	LC
Drymophila.squamata	561	Medium	TRUE	LC
Veniliornis.affinis	85	High	FALSE	LC
Veniliornis.maculifrons	104	Medium	TRUE	LC
Veniliornis.mixtus	4	Low	FALSE	LC
Veniliornis.passerinus	234	High	FALSE	LC
Veniliornis.spilogaster	1098	High	FALSE	LC
Dysithamnus.mentalis	1531	Medium	FALSE	LC
Dysithamnus.plumbeus	32	High	TRUE	VU
Dysithamnus.stictothorax	635	Medium	TRUE	NT
Dysithamnus.xanthopterus	53	High	TRUE	LC
Egretta.caerulea	124	Low	FALSE	LC
Egretta.thula	822	Non-forest	FALSE	LC
Elaenia.albiceps	32	Medium	FALSE	LC
Elaenia.chiriquensis	22	Low	FALSE	LC
Elaenia.cristata	46	Non-forest	FALSE	LC
Elaenia.flavogaster	1278	Non-forest	FALSE	LC
Elaenia.mesoleuca	132	High	FALSE	LC
Elaenia.parvirostris	185	Medium	FALSE	LC
Elaenia.spectabilis	204	Medium	FALSE	LC
Elanoides.forficatus	233	Low	FALSE	LC
Elanus.leucurus	116	Non-forest	FALSE	LC
Eleoscytalopus.indigoticus	306	Medium	TRUE	NT
Eleoscytalopus.psychopompus	8	High	TRUE	EN
Eleothreptus.anomalus	5	Low	FALSE	NT
Eleothreptus.candicans	1	Non-forest	FALSE	EN
Emberizoides.herbicola	180	Non-forest	FALSE	LC
Emberizoides.ypiranganus	42	Non-forest	FALSE	LC
Embernagra.longicauda	37	Non-forest	FALSE	LC
Embernagra.platensis	192	Non-forest	FALSE	LC
Griseotyrannus.aurantioatrocristatus	16	Medium	FALSE	LC
Empidonomus.varius	680	Medium	FALSE	LC
Estrilda.astrild	473	Non-forest	FALSE	LC
Eucometis.penicillata	11	Low	FALSE	LC
Eudocimus.ruber	5	Low	FALSE	LC
Eupetomena.macroura	1168	Low	FALSE	LC
Euphonia.chalybea	85	Medium	FALSE	NT
Euphonia.chlorotica	1200	Low	FALSE	LC
Euphonia.cyanocephala	92	Medium	FALSE	LC
Euphonia.pectoralis	1321	Medium	FALSE	LC
Euphonia.violacea	1164	Medium	FALSE	LC
Euphonia.xanthogaster	129	Medium	FALSE	LC
Eupsittula.aurea	297	Medium	FALSE	LC
Eupsittula.cactorum	42	Low	FALSE	LC
Euscarthmus.rufomarginatus	1	Non-forest	FALSE	NT
Falco.femoralis	270	Non-forest	FALSE	LC
Falco.peregrinus	31	Low	FALSE	LC
Falco.rufigularis	63	High	FALSE	LC
Falco.sparverius	260	Low	FALSE	LC
Florisuga.fusca	789	Medium	FALSE	LC
Fluvicola.albiventer	9	Non-forest	FALSE	LC
Fluvicola.nengeta	1274	Non-forest	FALSE	LC
Formicarius.colma	466	High	FALSE	LC
Formicivora.erythronotos	23	Non-forest	TRUE	EN
Formicivora.iheringi	20	High	FALSE	NT
Formicivora.melanogaster	15	Medium	FALSE	LC
Formicivora.rufa	10	Low	FALSE	LC
Fregata.magnificens	358	Medium	FALSE	LC
Fulica.armillata	5	Non-forest	FALSE	LC
Fulica.leucoptera	16	Non-forest	FALSE	LC
Fulica.rufifrons	5	Non-forest	FALSE	LC
Furnarius.figulus	299	Low	FALSE	LC
Furnarius.rufus	2471	Non-forest	FALSE	LC
Galbula.ruficauda	301	Medium	FALSE	LC
Gallinago.paraguaiae	150	Non-forest	FALSE	LC
Gallinago.undulata	24	Non-forest	FALSE	LC
Gallinula.galeata	867	Non-forest	FALSE	LC
Gampsonyx.swainsonii	5	Low	FALSE	LC
Geositta.cunicularia	7	Non-forest	FALSE	LC
Geotrygon.montana	266	Medium	FALSE	LC
Geotrygon.violacea	5	Medium	FALSE	LC
Geranoaetus.albicaudatus	196	Non-forest	FALSE	LC
Geranoaetus.melanoleucus	22	Non-forest	FALSE	LC
Geranospiza.caerulescens	74	Low	FALSE	LC
Glaucidium.minutissimum	152	High	FALSE	LC
Glaucis.dohrnii	38	High	TRUE	EN
Glaucis.hirsutus	199	Low	FALSE	LC
Glyphorynchus.spirurus	27	Medium	FALSE	LC
Gnorimopsar.chopi	461	Low	FALSE	LC
Grallaria.varia	406	Medium	FALSE	LC
Gubernetes.yetapa	214	Low	FALSE	LC
Guira.guira	1027	Non-forest	FALSE	LC
Habia.rubica	864	High	FALSE	LC
Haematopus.palliatus	55	Non-forest	FALSE	LC
Hapalocrex.flaviventer	3	Non-forest	FALSE	LC
Haplospiza.unicolor	188	High	FALSE	LC
Harpagus.bidentatus	5	Medium	FALSE	LC
Harpagus.diodon	111	High	FALSE	LC
Harpia.harpyja	4	High	FALSE	NT
Heliactin.bilophus	2	Medium	FALSE	LC
Heliobletus.contaminatus	149	High	FALSE	LC
Heliomaster.furcifer	12	Medium	FALSE	LC
Heliomaster.longirostris	1	Medium	FALSE	LC
Heliomaster.squamosus	68	Medium	FALSE	LC
Heliornis.fulica	2	Non-forest	FALSE	LC
Heliothryx.auritus	83	High	FALSE	LC
Hemithraupis.flavicollis	53	Medium	FALSE	LC
Hemithraupis.guira	343	Medium	FALSE	LC
Hemithraupis.ruficapilla	817	Medium	FALSE	LC
Hemitriccus.diops	351	High	FALSE	LC
Hemitriccus.furcatus	176	Medium	TRUE	VU
Hemitriccus.griseipectus	7	High	FALSE	LC
Hemitriccus.kaempferi	33	Medium	TRUE	VU
Hemitriccus.margaritaceiventer	92	Low	FALSE	LC
Hemitriccus.mirandae	50	Medium	FALSE	VU
Hemitriccus.nidipendulus	233	Medium	FALSE	LC
Hemitriccus.obsoletus	88	High	TRUE	LC
Hemitriccus.orbitatus	275	High	FALSE	NT
Hemitriccus.striaticollis	6	Medium	FALSE	LC
Herpetotheres.cachinnans	236	Low	FALSE	LC
Herpsilochmus.atricapillus	147	High	FALSE	LC
Herpsilochmus.longirostris	18	High	FALSE	LC
Herpsilochmus.pileatus	44	Non-forest	TRUE	VU
Herpsilochmus.sellowi	19	Low	FALSE	LC
Hirundo.rustica	37	Non-forest	FALSE	LC
Hydropsalis.maculicaudus	11	Non-forest	FALSE	LC
Hydropsalis.torquata	77	Non-forest	FALSE	LC
Hylocharis.chrysura	160	Low	FALSE	LC
Hylocharis.cyanus	209	Medium	FALSE	LC
Amazilia.sapphirina	33	Medium	FALSE	LC
Hylopezus.nattereri	177	Medium	TRUE	LC
Hylopezus.ochroleucus	8	Medium	FALSE	NT
Hylophilus.amaurocephalus	104	Medium	FALSE	LC
Hylophilus.pectoralis	6	Medium	FALSE	LC
Hylophilus.poicilotis	700	Medium	FALSE	LC
Hylophylax.naevius	1	High	FALSE	LC
Hymenops.perspicillatus	9	Non-forest	FALSE	LC
Hypoedaleus.guttatus	941	High	FALSE	LC
Ibycter.americanus	1	Low	FALSE	LC
Icterus.croconotus	1	Medium	FALSE	LC
Icterus.jamacaii	129	Non-forest	FALSE	LC
Icterus.pyrrhopterus	456	Low	FALSE	LC
Ictinia.mississippiensis	2	Low	FALSE	LC
Ictinia.plumbea	335	Medium	FALSE	LC
Ilicura.militaris	573	High	FALSE	LC
Inezia.inornata	1	Medium	FALSE	LC
Iodopleura.pipra	114	Medium	TRUE	EN
Ixobrychus.exilis	4	Low	FALSE	LC
Ixobrychus.involucris	10	Non-forest	FALSE	LC
Jabiru.mycteria	12	Non-forest	FALSE	LC
Jacamaralcyon.tridactyla	28	High	FALSE	VU
Jacana.jacana	707	Non-forest	FALSE	LC
Knipolegus.cyanirostris	110	Medium	FALSE	LC
Knipolegus.lophotes	142	Non-forest	FALSE	LC
Knipolegus.nigerrimus	101	Low	FALSE	LC
Laniocera.hypopyrra	6	Medium	FALSE	LC
Larus.dominicanus	238	Non-forest	FALSE	LC
Laterallus.exilis	32	Non-forest	FALSE	LC
Laterallus.leucopyrrhus	55	Non-forest	FALSE	LC
Laterallus.melanophaius	346	Non-forest	FALSE	LC
Lathrotriccus.euleri	925	Medium	FALSE	LC
Legatus.leucophaius	499	Medium	FALSE	LC
Leistes.superciliaris	253	Non-forest	FALSE	LC
Lepidocolaptes.angustirostris	407	Low	FALSE	LC
Lepidocolaptes.falcinellus	307	Medium	FALSE	LC
Lepidocolaptes.squamatus	138	Medium	FALSE	LC
Leptasthenura.setaria	247	Medium	TRUE	NT
Leptasthenura.striolata	38	Medium	TRUE	LC
Leptodon.cayanensis	110	High	FALSE	LC
Leptodon.forbesi	6	High	FALSE	EN
Leptopogon.amaurocephalus	1287	Medium	FALSE	LC
Leptotila.rufaxilla	589	Medium	FALSE	LC
Leptotila.verreauxi	1674	Medium	FALSE	LC
Leucochloris.albicollis	506	Medium	FALSE	LC
Limnoctites.rectirostris	7	Non-forest	FALSE	NT
Limnornis.curvirostris	5	Non-forest	FALSE	LC
Limosa.haemastica	4	Non-forest	FALSE	LC
Lipaugus.lanioides	127	High	FALSE	NT
Lipaugus.vociferans	55	High	FALSE	LC
Lochmias.nematura	720	High	FALSE	LC
Lophornis.magnificus	67	Medium	FALSE	LC
Lurocalis.semitorquatus	204	Medium	FALSE	LC
Machaeropterus.regulus	70	High	TRUE	LC
Machetornis.rixosa	1015	Non-forest	FALSE	LC
Mackenziaena.leachii	224	Medium	FALSE	LC
Mackenziaena.severa	584	Medium	FALSE	LC
Macropsalis.forcipata	19	Medium	FALSE	LC
Manacus.manacus	699	Medium	FALSE	LC
Megaceryle.torquata	691	Medium	FALSE	LC
Megarynchus.pitangua	1802	Low	FALSE	LC
Megascops.atricapilla	80	Medium	FALSE	LC
Megascops.choliba	289	Medium	FALSE	LC
Megascops.sanctaecatarinae	33	Low	FALSE	LC
Megaxenops.parnaguae	8	Medium	FALSE	LC
Melanerpes.candidus	546	Medium	FALSE	LC
Melanerpes.flavifrons	650	Medium	FALSE	LC
Melanopareia.torquata	28	Non-forest	FALSE	LC
Merulaxis.ater	238	High	TRUE	NT
Merulaxis.stresemanni	6	Medium	TRUE	CR
Mesembrinibis.cayennensis	322	Medium	FALSE	LC
Micrastur.mintoni	1	High	FALSE	LC
Micrastur.ruficollis	277	Medium	FALSE	LC
Micrastur.semitorquatus	144	Medium	FALSE	LC
Micropygia.schomburgkii	18	Non-forest	FALSE	LC
Microspingus.cabanisi	145	Medium	FALSE	LC
Microspingus.cinereus	15	Non-forest	FALSE	VU
Microspingus.lateralis	87	Medium	TRUE	LC
Milvago.chimachima	1607	Non-forest	FALSE	LC
Phalcoboenus.chimango	195	Non-forest	FALSE	LC
Mimus.gilvus	17	Low	FALSE	LC
Mimus.saturninus	1432	Low	FALSE	LC
Mimus.triurus	9	Non-forest	FALSE	LC
Mionectes.oleagineus	28	Medium	FALSE	LC
Mionectes.rufiventris	455	High	FALSE	LC
Molothrus.bonariensis	1273	Low	FALSE	LC
Molothrus.oryzivorus	93	Medium	FALSE	LC
Molothrus.rufoaxillaris	21	Low	FALSE	LC
Momotus.momota	15	Medium	FALSE	LC
Monasa.morphoeus	12	Medium	FALSE	LC
Monasa.nigrifrons	7	Medium	FALSE	LC
Morphnus.guianensis	1	High	FALSE	NT
Muscipipra.vetula	134	Medium	FALSE	LC
Porzana.albicollis	187	Non-forest	FALSE	LC
Neocrex.erythrops	1	Non-forest	FALSE	LC
Mycteria.americana	75	Low	FALSE	LC
Myiarchus.ferox	734	Medium	FALSE	LC
Myiarchus.swainsoni	470	Low	FALSE	LC
Myiarchus.tuberculifer	38	Medium	FALSE	LC
Myiarchus.tyrannulus	161	Medium	FALSE	LC
Myiobius.atricaudus	81	Medium	FALSE	LC
Myiobius.barbatus	215	High	FALSE	LC
Myiopagis.gaimardii	5	High	FALSE	LC
Myiopagis.viridicata	123	Medium	FALSE	LC
Myiornis.auricularis	796	Medium	FALSE	LC
Myiothlypis.flaveola	262	Medium	FALSE	LC
Myiothlypis.leucoblephara	1205	Medium	FALSE	LC
Myiothlypis.leucophrys	2	Medium	FALSE	LC
Myiozetetes.cayanensis	45	Low	FALSE	LC
Myiozetetes.similis	2066	Low	FALSE	LC
Myrmoderus.loricatus	97	High	FALSE	LC
Myrmoderus.ruficauda	9	Medium	TRUE	EN
Myrmoderus.squamosus	589	Medium	FALSE	LC
Myrmorchilus.strigilatus	26	Non-forest	FALSE	LC
Myrmotherula.minor	63	High	TRUE	VU
Myrmotherula.snowi	3	High	TRUE	CR
Myrmotherula.unicolor	325	High	TRUE	NT
Myrmotherula.urosticta	40	High	TRUE	VU
Nemosia.pileata	290	Low	FALSE	LC
Nemosia.rourei	4	High	TRUE	CR
Neopelma.aurifrons	6	High	TRUE	VU
Neopelma.chrysolophum	92	High	TRUE	LC
Neopelma.pallescens	9	High	FALSE	LC
Neothraupis.fasciata	5	Non-forest	FALSE	NT
Netta.erythrophthalma	21	Non-forest	FALSE	LC
Netta.peposaca	3	Non-forest	FALSE	LC
Nomonyx.dominicus	50	Low	FALSE	LC
Nonnula.rubecula	52	Medium	FALSE	LC
Notharchus.swainsoni	78	High	FALSE	LC
Nothura.boraquira	14	Non-forest	FALSE	LC
Nothura.maculosa	140	Non-forest	FALSE	LC
Numenius.phaeopus	3	Low	FALSE	LC
Nyctanassa.violacea	45	Low	FALSE	LC
Nyctibius.aethereus	2	High	FALSE	LC
Nyctibius.grandis	5	Medium	FALSE	LC
Nyctibius.griseus	166	Medium	FALSE	LC
Nyctibius.leucopterus	5	High	FALSE	LC
Nycticorax.nycticorax	393	Low	FALSE	LC
Nyctidromus.albicollis	379	Medium	FALSE	LC
Nyctiphrynus.ocellatus	22	High	FALSE	LC
Nyctipolus.hirundinaceus	14	High	FALSE	LC
Nystalus.chacuru	153	Medium	FALSE	LC
Nystalus.maculatus	41	Low	FALSE	LC
Odontophorus.capueira	273	High	FALSE	LC
Orchesticus.abeillei	91	Medium	TRUE	NT
Ornithion.inerme	35	Medium	FALSE	LC
Ortalis.araucuan	22	Medium	FALSE	LC
Ortalis.squamata	122	Medium	FALSE	LC
Orthogonys.chloricterus	459	Medium	TRUE	LC
Orthopsittaca.manilatus	1	Low	FALSE	LC
Oxyruncus.cristatus	213	High	FALSE	LC
Pachyramphus.castaneus	825	Medium	FALSE	LC
Pachyramphus.marginatus	148	High	FALSE	LC
Pachyramphus.polychopterus	489	Medium	FALSE	LC
Pachyramphus.validus	511	High	FALSE	LC
Pandion.haliaetus	23	Low	FALSE	LC
Panyptila.cayennensis	36	Medium	FALSE	LC
Parabuteo.leucorrhous	14	Medium	FALSE	LC
Parabuteo.unicinctus	31	Low	FALSE	LC
Pardirallus.maculatus	11	Non-forest	FALSE	LC
Pardirallus.nigricans	567	Non-forest	FALSE	LC
Pardirallus.sanguinolentus	72	Non-forest	FALSE	LC
Paroaria.capitata	14	Non-forest	FALSE	LC
Paroaria.coronata	71	Non-forest	FALSE	LC
Paroaria.dominicana	77	Low	FALSE	LC
Passer.domesticus	1203	Low	FALSE	LC
Patagioenas.cayennensis	479	Medium	FALSE	LC
Patagioenas.picazuro	3295	Medium	FALSE	LC
Patagioenas.plumbea	658	Medium	FALSE	LC
Patagioenas.speciosa	68	Medium	FALSE	LC
Patagioenas.subvinacea	1	High	FALSE	VU
Penelope.jacucaca	14	Medium	FALSE	VU
Penelope.obscura	915	Medium	FALSE	LC
Penelope.superciliaris	115	Medium	FALSE	LC
Petrochelidon.pyrrhonota	18	Low	FALSE	LC
Phacellodomus.erythrophthalmus	368	High	TRUE	LC
Phacellodomus.ferrugineigula	173	Low	FALSE	LC
Phacellodomus.ruber	17	Medium	FALSE	LC
Phacellodomus.striaticollis	16	Low	FALSE	LC
Phaethornis.eurynome	859	High	FALSE	LC
Phaethornis.idaliae	14	High	TRUE	LC
Phaethornis.malaris	10	High	FALSE	LC
Phaethornis.pretrei	575	Medium	FALSE	LC
Phaethornis.ruber	442	Medium	FALSE	LC
Phaethornis.squalidus	156	High	TRUE	LC
Phaetusa.simplex	10	Non-forest	FALSE	LC
Phalacrocorax.brasilianus	896	Non-forest	FALSE	LC
Pheugopedius.genibarbis	188	Medium	FALSE	LC
Philydor.atricapillus	595	High	FALSE	LC
Philydor.rufum	674	High	FALSE	LC
Phimosus.infuscatus	362	Non-forest	FALSE	LC
Phleocryptes.melanops	27	Non-forest	FALSE	LC
Phoenicoparrus.andinus	7	Non-forest	FALSE	VU
Phyllomyias.fasciatus	650	High	FALSE	LC
Phyllomyias.griseocapilla	312	Medium	TRUE	NT
Phyllomyias.virescens	147	High	FALSE	LC
Phylloscartes.beckeri	27	High	FALSE	EN
Phylloscartes.ceciliae	3	High	FALSE	CR
Phylloscartes.difficilis	70	High	TRUE	NT
Pogonotriccus.eximius	96	High	FALSE	NT
Phylloscartes.kronei	111	Low	TRUE	VU
Phylloscartes.oustaleti	141	High	TRUE	NT
Phylloscartes.paulista	149	High	TRUE	NT
Phylloscartes.sylviolus	64	High	TRUE	NT
Phylloscartes.ventralis	380	High	FALSE	LC
Piculus.aurulentus	251	High	FALSE	NT
Piculus.chrysochloros	18	Medium	FALSE	LC
Piculus.flavigula	223	Medium	FALSE	LC
Picumnus.albosquamatus	98	Medium	FALSE	LC
Picumnus.cirratus	872	Medium	FALSE	LC
Picumnus.exilis	80	Medium	FALSE	LC
Picumnus.fulvescens	1	Medium	FALSE	NT
Picumnus.limae	47	High	FALSE	LC
Picumnus.nebulosus	26	High	FALSE	NT
Picumnus.pygmaeus	76	Medium	FALSE	LC
Picumnus.temminckii	923	High	FALSE	LC
Pilherodius.pileatus	27	Non-forest	FALSE	LC
Pionopsitta.pileata	424	Medium	FALSE	LC
Pionus.maximiliani	1854	Medium	FALSE	LC
Pipile.jacutinga	102	Medium	FALSE	EN
Pipra.fasciicauda	90	High	FALSE	LC
Pipraeidea.melanonota	481	Low	FALSE	LC
Piprites.chloris	156	High	FALSE	LC
Piprites.pileata	34	High	TRUE	VU
Philohydor.lictor	14	Low	FALSE	LC
Pitangus.sulphuratus	4134	Low	FALSE	LC
Platalea.ajaja	98	Non-forest	FALSE	LC
Platyrinchus.leucoryphus	25	High	TRUE	VU
Plegadis.chihi	126	Non-forest	FALSE	LC
Pluvialis.dominica	36	Non-forest	FALSE	LC
Pluvialis.squatarola	10	Non-forest	FALSE	LC
Podiceps.major	59	Non-forest	FALSE	LC
Podilymbus.podiceps	283	Non-forest	FALSE	LC
Poecilotriccus.fumifrons	7	Medium	FALSE	LC
Poecilotriccus.latirostris	5	Low	FALSE	LC
Poecilotriccus.plumbeiceps	755	Medium	FALSE	LC
Polioptila.dumicola	65	Low	FALSE	LC
Polioptila.lactea	55	Medium	FALSE	NT
Polystictus.pectoralis	8	Non-forest	FALSE	NT
Polystictus.superciliaris	22	Low	FALSE	LC
Polytmus.guainumbi	27	Non-forest	FALSE	LC
Poospiza.nigrorufa	46	Non-forest	FALSE	LC
Porphyrio.flavirostris	1	Non-forest	FALSE	LC
Porphyrio.martinicus	147	Non-forest	FALSE	LC
Gallinula.melanops	12	Non-forest	FALSE	LC
Porphyrospiza.caerulescens	3	Non-forest	FALSE	NT
Primolius.maracana	172	Medium	FALSE	NT
Procellaria.aequinoctialis	1	Non-forest	FALSE	VU
Procnias.averano	3	High	FALSE	LC
Procnias.nudicollis	583	High	FALSE	VU
Progne.chalybea	871	Low	FALSE	LC
Progne.subis	7	Medium	FALSE	LC
Progne.tapera	478	Non-forest	FALSE	LC
Psarocolius.decumanus	545	Medium	FALSE	LC
Pseudastur.polionotus	70	High	FALSE	NT
Pseudocolopteryx.flaviventris	13	Non-forest	FALSE	LC
Pseudocolopteryx.sclateri	23	Non-forest	FALSE	LC
Pseudoleistes.guirahuro	375	Non-forest	FALSE	LC
Pseudoleistes.virescens	45	Non-forest	FALSE	LC
Pseudoseisura.cristata	42	Medium	FALSE	LC
Psilorhamphus.guttatus	168	Medium	TRUE	NT
Psittacara.leucophthalmus	1442	Medium	FALSE	LC
Pteroglossus.aracari	79	Medium	FALSE	LC
Pteroglossus.bailloni	196	High	FALSE	NT
Pteroglossus.castanotis	189	Medium	FALSE	LC
Puffinus.puffinus	1	Non-forest	FALSE	LC
Pulsatrix.koeniswaldiana	150	Medium	FALSE	LC
Pulsatrix.perspicillata	15	Medium	FALSE	LC
Pygochelidon.cyanoleuca	2500	Non-forest	FALSE	LC
Pygochelidon.melanoleuca	4	Non-forest	FALSE	LC
Pyriglena.atra	9	High	TRUE	EN
Pyriglena.leuconota	6	High	FALSE	LC
Pyriglena.leucoptera	1363	Medium	FALSE	LC
Pyroderus.scutatus	364	High	FALSE	LC
Pyrrhura.cruentata	65	High	TRUE	VU
Pyrrhura.frontalis	1825	Medium	FALSE	LC
Pyrrhura.griseipectus	47	High	FALSE	EN
Pyrrhura.leucotis	50	Medium	TRUE	VU
Rallus.longirostris	30	Low	FALSE	LC
Ramphastos.dicolorus	984	Medium	FALSE	LC
Ramphastos.toco	652	Medium	FALSE	LC
Ramphocaenus.melanurus	368	High	FALSE	LC
Ramphocelus.bresilius	996	Low	FALSE	LC
Ramphocelus.carbo	147	Low	FALSE	LC
Ramphodon.naevius	700	High	TRUE	NT
Ramphotrigon.megacephalum	111	Medium	FALSE	LC
Rhea.americana	6	Non-forest	FALSE	NT
Rhopias.gularis	528	High	TRUE	LC
Rhopornis.ardesiacus	28	Medium	FALSE	EN
Rhynchotus.rufescens	93	Non-forest	FALSE	LC
Rhytipterna.simplex	133	High	FALSE	LC
Riparia.riparia	11	Non-forest	FALSE	LC
Rollandia.rolland	8	Non-forest	FALSE	LC
Rostrhamus.sociabilis	205	Non-forest	FALSE	LC
Rupornis.magnirostris	2007	Low	FALSE	LC
Rynchops.niger	43	Non-forest	FALSE	LC
Sakesphorus.cristatus	30	Medium	FALSE	LC
Saltator.fuliginosus	432	High	FALSE	LC
Saltator.maxillosus	95	High	FALSE	LC
Saltator.maximus	154	Medium	FALSE	LC
Saltator.similis	1223	Medium	FALSE	LC
Saltator.atricollis	21	Low	FALSE	LC
Sarcoramphus.papa	97	High	FALSE	LC
Sarkidiornis.sylvicola	14	Non-forest	FALSE	LC
Satrapa.icterophrys	211	Low	FALSE	LC
Schiffornis.turdina	50	High	FALSE	LC
Schiffornis.virescens	1001	High	FALSE	LC
Schistochlamys.ruficapillus	150	Low	FALSE	LC
Schoeniophylax.phryganophilus	18	Low	FALSE	LC
Sclerurus.mexicanus	35	High	FALSE	LC
Scytalopus.gonzagai	2	High	TRUE	EN
Scytalopus.iraiensis	7	Non-forest	TRUE	EN
Scytalopus.pachecoi	91	High	FALSE	LC
Scytalopus.petrophilus	10	Low	FALSE	LC
Scytalopus.speluncae	189	High	TRUE	LC
Selenidera.gouldii	31	High	FALSE	LC
Selenidera.maculirostris	323	High	FALSE	LC
Serpophaga.nigricans	77	Low	FALSE	LC
Setopagis.parvula	41	Medium	FALSE	LC
Sicalis.citrina	24	Non-forest	FALSE	LC
Sicalis.flaveola	2202	Non-forest	FALSE	LC
Sicalis.luteola	209	Non-forest	FALSE	LC
Sirystes.sibilator	498	High	FALSE	LC
Spatula.versicolor	73	Non-forest	FALSE	LC
Spheniscus.magellanicus	8	Non-forest	FALSE	NT
Spinus.magellanicus	515	Low	FALSE	LC
Spizaetus.melanoleucus	66	Low	FALSE	LC
Spizaetus.ornatus	17	High	FALSE	NT
Spizaetus.tyrannus	325	Medium	FALSE	LC
Sporophila.albogularis	33	Low	FALSE	LC
Sporophila.angolensis	125	Low	FALSE	LC
Sporophila.ardesiaca	83	Non-forest	FALSE	LC
Sporophila.bouvreuil	40	Non-forest	FALSE	LC
Sporophila.caerulescens	1137	Non-forest	FALSE	LC
Sporophila.cinnamomea	5	Non-forest	FALSE	VU
Sporophila.collaris	49	Non-forest	FALSE	LC
Sporophila.falcirostris	47	Medium	TRUE	VU
Sporophila.frontalis	87	Medium	FALSE	VU
Sporophila.hypoxantha	12	Non-forest	FALSE	LC
Sporophila.leucoptera	198	Non-forest	FALSE	LC
Sporophila.lineola	339	Non-forest	FALSE	LC
Sporophila.melanogaster	23	Non-forest	FALSE	NT
Sporophila.nigricollis	201	Non-forest	FALSE	LC
Sporophila.palustris	2	Non-forest	FALSE	EN
Sporophila.pileata	36	Non-forest	FALSE	LC
Sporophila.plumbea	3	Non-forest	FALSE	LC
Sporophila.ruficollis	5	Non-forest	FALSE	NT
Stelgidopteryx.ruficollis	1125	Low	FALSE	LC
Stephanophorus.diadematus	274	Medium	FALSE	LC
Stephanoxis.lalandi	54	Medium	FALSE	LC
Stephanoxis.loddigesii	123	Medium	FALSE	LC
Catharacta.maccormicki	1	Non-forest	FALSE	LC
Sterna.hirundinacea	16	Non-forest	FALSE	LC
Sterna.hirundo	13	Non-forest	FALSE	LC
Sterna.trudeaui	14	Non-forest	FALSE	LC
Sternula.antillarum	1	Non-forest	FALSE	LC
Sternula.superciliaris	17	Non-forest	FALSE	LC
Streptoprocne.biscutata	34	Medium	FALSE	LC
Streptoprocne.zonaris	420	Medium	FALSE	LC
Strix.hylophila	81	Medium	FALSE	NT
Sublegatus.modestus	10	Medium	FALSE	LC
Suiriri.suiriri	19	Low	FALSE	LC
Sula.leucogaster	55	Non-forest	FALSE	LC
Synallaxis.albescens	129	Non-forest	FALSE	LC
Synallaxis.cinerascens	314	High	FALSE	LC
Synallaxis.cinerea	62	Medium	FALSE	NT
Synallaxis.frontalis	315	Medium	FALSE	LC
Synallaxis.hypospodia	2	Non-forest	FALSE	LC
Synallaxis.infuscata	1	Medium	FALSE	EN
Synallaxis.ruficapilla	1401	Medium	FALSE	LC
Synallaxis.scutata	19	High	FALSE	LC
Synallaxis.spixi	1369	Non-forest	FALSE	LC
Syndactyla.rufosuperciliata	406	Medium	FALSE	LC
Syrigma.sibilatrix	457	Non-forest	FALSE	LC
Tachornis.squamata	15	Low	FALSE	LC
Tachuris.rubrigastra	6	Non-forest	FALSE	LC
Tachybaptus.dominicus	95	Non-forest	FALSE	LC
Tachycineta.albiventer	151	Low	FALSE	LC
Tachycineta.meyeni	1	Low	FALSE	LC
Tachycineta.leucorrhoa	344	Low	FALSE	LC
Tachyphonus.coronatus	2364	Medium	FALSE	LC
Islerothraupis.cristata	432	Low	FALSE	LC
Tachyphonus.rufus	69	Low	FALSE	LC
Tangara.cyanocephala	967	Low	TRUE	LC
Tangara.cyanoventris	233	Medium	FALSE	LC
Tangara.desmaresti	358	Medium	FALSE	LC
Tangara.fastuosa	5	Medium	TRUE	VU
Tangara.peruviana	68	Medium	TRUE	VU
Tangara.preciosa	161	Medium	FALSE	LC
Tangara.seledon	1473	Medium	TRUE	LC
Tapera.naevia	498	Non-forest	FALSE	LC
Taraba.major	177	Medium	FALSE	LC
Terenura.maculata	709	High	TRUE	LC
Terenura.sicki	5	High	FALSE	CR
Tersina.viridis	668	Medium	FALSE	LC
Thalasseus.maximus	38	Non-forest	FALSE	LC
Thalasseus.sandvicensis	63	Non-forest	FALSE	LC
Thalurania.furcata	88	Medium	FALSE	LC
Thalurania.glaucopis	1966	Medium	FALSE	LC
Thalurania.watertonii	6	Medium	FALSE	EN
Thamnomanes.caesius	54	High	FALSE	LC
Thamnophilus.aethiops	5	High	FALSE	LC
Thamnophilus.ambiguus	118	High	TRUE	LC
Thamnophilus.caerulescens	1665	Medium	FALSE	LC
Thamnophilus.doliatus	204	Medium	FALSE	LC
Thamnophilus.palliatus	113	Medium	FALSE	LC
Thamnophilus.pelzelni	24	High	FALSE	LC
Thamnophilus.torquatus	26	Medium	FALSE	LC
Psittacara.acuticaudatus	2	Low	FALSE	LC
Theristicus.caerulescens	4	Non-forest	FALSE	LC
Theristicus.caudatus	339	Non-forest	FALSE	LC
Thinocorus.rumicivorus	3	Non-forest	FALSE	LC
Thlypopsis.pyrrhocoma	206	Medium	FALSE	LC
Thlypopsis.sordida	368	Medium	FALSE	LC
Tangara.ornata	783	Medium	TRUE	LC
Tangara.palmarum	1548	Medium	FALSE	LC
Tangara.sayaca	3370	Low	FALSE	LC
Thripophaga.macroura	70	Medium	TRUE	VU
Asemospiza.fuliginosa	100	Medium	FALSE	LC
Tigrisoma.fasciatum	3	High	FALSE	LC
Tigrisoma.lineatum	138	Low	FALSE	LC
Lipaugus.ater	42	High	TRUE	NT
Lipaugus.conditus	5	High	TRUE	VU
Tinamus.solitarius	333	High	FALSE	NT
Tityra.inquisitor	154	Medium	FALSE	LC
Tityra.semifasciata	33	Medium	FALSE	LC
Todirostrum.chrysocrotaphum	2	Medium	FALSE	LC
Todirostrum.cinereum	759	Low	FALSE	LC
Todirostrum.poliocephalum	1362	Medium	FALSE	LC
Tolmomyias.poliocephalus	33	Medium	FALSE	LC
Tolmomyias.sulphurescens	1878	Medium	FALSE	LC
Touit.melanonotus	61	High	TRUE	VU
Touit.surdus	68	High	FALSE	VU
Trichothraupis.melanops	1266	Medium	FALSE	LC
Triclaria.malachitacea	100	Medium	FALSE	NT
Tringa.flavipes	83	Non-forest	FALSE	LC
Tringa.melanoleuca	51	Low	FALSE	LC
Tringa.semipalmata	1	Non-forest	FALSE	LC
Tringa.solitaria	62	Medium	FALSE	LC
Trogon.curucui	26	Medium	FALSE	LC
Trogon.melanurus	1	Medium	FALSE	LC
Trogon.rufus	399	High	FALSE	LC
Trogon.viridis	604	Medium	FALSE	LC
Turdus.albicollis	1078	Medium	FALSE	LC
Turdus.amaurochalinus	1474	Low	FALSE	LC
Turdus.flavipes	810	Medium	FALSE	LC
Turdus.fumigatus	7	Medium	FALSE	LC
Turdus.leucomelas	2608	Medium	FALSE	LC
Turdus.rufiventris	3406	Low	FALSE	LC
Turdus.subalaris	118	Medium	FALSE	LC
Tyrannus.albogularis	50	Low	FALSE	LC
Tyrannus.melancholicus	2226	Low	FALSE	LC
Tyrannus.savana	751	Low	FALSE	LC
Tyrannus.tyrannus	1	Low	FALSE	LC
Hoploxypterus.cayanus	2	Non-forest	FALSE	LC
Vanellus.chilensis	2562	Non-forest	FALSE	LC
Volatinia.jacarina	906	Non-forest	FALSE	LC
Xanthopsar.flavus	18	Non-forest	FALSE	VU
Xenops.rutilus	615	High	FALSE	LC
Xiphocolaptes.albicollis	399	Medium	FALSE	LC
Xipholena.atropurpurea	42	High	FALSE	VU
Xolmis.cinereus	82	Non-forest	FALSE	LC
Xolmis.dominicanus	25	Non-forest	FALSE	VU
Xolmis.irupero	87	Non-forest	FALSE	LC
Xolmis.velatus	208	Non-forest	FALSE	LC
Zenaida.auriculata	1541	Low	FALSE	LC
Zimmerius.acer	17	High	FALSE	LC
Zimmerius.gracilipes	32	High	FALSE	LC
Zonotrichia.capensis	2707	Non-forest	FALSE	LC
Himantopus.himantopus	236	Non-forest	FALSE	LC
Formicivora.serrana	44	Medium	FALSE	LC
Serpophaga.subcristata	472	Low	FALSE	LC
Tyto.alba	81	Non-forest	FALSE	LC
Butorides.striata	665	Low	FALSE	LC
Aramides.cajaneus	137	Medium	FALSE	LC
Trogon.collaris	2	High	FALSE	LC
Vireo.olivaceus	1300	High	FALSE	LC
Automolus.ochrolaemus	1	Medium	FALSE	LC
Amazilia.lactea	460	Medium	FALSE	LC
Amazona.farinosa	51	Low	FALSE	NT
Arremon.taciturnus	122	High	FALSE	LC
Basileuterus.auricapilla	2621	Medium	FALSE	LC
Bubo.virginianus	22	Medium	FALSE	LC
Cacicus.cela	72	Medium	FALSE	LC
Celeus.tinnunculus	17	High	TRUE	VU
Chondrohierax.uncinatus	27	High	FALSE	LC
Cichlocolaptes.holti	319	High	TRUE	LC
Cichlocolaptes.leucophrus	64	High	TRUE	LC
Cichlopsis.leucogenys	33	High	TRUE	EN
Cistothorus.platensis	25	Non-forest	FALSE	LC
Colaptes.campestris	1067	Low	FALSE	LC
Colaptes.campestroides	217	Low	FALSE	LC
Colaptes.melanochloros	648	Medium	FALSE	LC
Contopus.cinereus	306	Medium	FALSE	LC
Crax.fasciolata	2	High	FALSE	VU
Dendrocincla.turdina	593	Medium	FALSE	LC
Diopsittaca.cumanensis	201	Low	FALSE	LC
Hylatomus.lineatus	628	Low	FALSE	LC
Elaenia.sordida	118	High	FALSE	LC
Euscarthmus.meloryphus	62	Low	FALSE	LC
Formicivora.grisea	76	Medium	FALSE	LC
Forpus.xanthopterygius	1344	Medium	FALSE	LC
Furnarius.leucopus	64	Low	FALSE	LC
Geothlypis.aequinoctialis	1156	Non-forest	FALSE	LC
Glaucidium.brasilianum	192	Medium	FALSE	LC
Herpsilochmus.rufimarginatus	960	Medium	FALSE	LC
Herpsilochmus.scapularis	123	Medium	FALSE	LC
Hirundinea.bellicosa	528	Medium	FALSE	LC
Hylophilus.thoracicus	130	Medium	TRUE	LC
Icterus.cayanensis	4	Low	FALSE	LC
Laniisoma.elegans	8	High	FALSE	NT
Lophornis.chalybeus	386	Medium	TRUE	NT
Malacoptila.striata	277	Medium	FALSE	NT
Myiodynastes.solitarius	1235	Medium	FALSE	LC
Myiopagis.caniceps	487	High	FALSE	LC
Myiophobus.fasciatus	623	Low	FALSE	LC
Myiopsitta.monachus	225	Low	FALSE	LC
Myiothlypis.rivularis	492	Medium	FALSE	LC
Myrmotherula.luctuosa	94	High	TRUE	LC
Onychorhynchus.swainsoni	47	High	TRUE	VU
Ortalis.guttata	0	Low	FALSE	LC
Pachyramphus.viridis	177	Medium	FALSE	LC
Phacellodomus.rufifrons	269	Low	FALSE	LC
Phaeomyias.murina	43	Low	FALSE	LC
Phibalura.flavirostris	55	Medium	FALSE	NT
Phyllomyias.burmeisteri	177	High	FALSE	LC
Piaya.cayana	1939	Medium	FALSE	LC
Pionus.reichenowi	36	Medium	FALSE	VU
Pipraeidea.bonariensis	88	Low	FALSE	LC
Piranga.flava	52	Low	FALSE	LC
Platyrinchus.mystaceus	774	Medium	FALSE	LC
Polioptila.plumbea	37	Medium	FALSE	LC
Pteroglossus.inscriptus	0	Medium	FALSE	LC
Pyrocephalus.rubinus	104	Low	FALSE	LC
Pyrrhura.roseifrons	1	Medium	FALSE	LC
Ramphastos.culminatus	645	High	FALSE	VU
Rhynchocyclus.olivaceus	25	High	FALSE	LC
Saltator.coerulescens	57	Medium	FALSE	LC
Sclerurus.cearensis	32	High	FALSE	VU
Sclerurus.scansor	295	High	FALSE	LC
Setophaga.pitiayumi	1863	Medium	FALSE	LC
Sittasomus.griseicapillus	1775	Medium	FALSE	LC
Stigmatura.bahiae	14	Non-forest	FALSE	LC
Formicivora.acutirostris	10	Non-forest	FALSE	EN
Formicivora.paludicola	24	Non-forest	TRUE	CR
Systellura.longirostris	8	Non-forest	FALSE	LC
Tangara.flava	951	Low	FALSE	LC
Tangara.cyanoptera	659	Medium	TRUE	NT
Tangara.brasiliensis	84	Medium	TRUE	LC
Tangara.cyanomelas	79	Medium	FALSE	LC
Thalassarche.melanophris	2	Non-forest	FALSE	LC
Thamnophilus.ruficapillus	233	Medium	FALSE	LC
Tityra.braziliensis	192	Medium	FALSE	LC
Tolmomyias.flaviventris	214	Low	FALSE	LC
Troglodytes.aedon	3319	Low	FALSE	LC
Trogon.aurantius	332	High	FALSE	LC
Trogon.surrucura	880	High	FALSE	LC
Xenops.genibarbis	5	High	FALSE	LC
Xenops.minutus	309	High	FALSE	LC
Xiphorhynchus.atlanticus	42	Medium	FALSE	LC
Xiphorhynchus.fuscus	1238	Medium	FALSE	LC
Xiphorhynchus.guttatoides	17	Medium	FALSE	LC
Xiphorhynchus.guttatus	71	Medium	FALSE	LC

## Sheet: Tropical.Andes
Species	N_obs	Forest_Dependency	Endemic_Hotspot	RedList
Aburria.aburri	632	Medium	FALSE	NT
Accipiter.bicolor	85	Medium	FALSE	LC
Accipiter.collaris	41	High	TRUE	NT
Accipiter.cooperii	1	Medium	FALSE	LC
Accipiter.striatus	340	Medium	FALSE	LC
Accipiter.superciliosus	40	Medium	FALSE	LC
Acropternis.orthonyx	427	High	TRUE	LC
Actitis.macularius	465	Non-forest	FALSE	LC
Adelomyia.melanogenys	2596	High	FALSE	LC
Aegolius.harrisii	4	Medium	FALSE	LC
Aeronautes.andecolus	46	Non-forest	FALSE	LC
Aeronautes.montivagus	236	Medium	FALSE	LC
Agamia.agami	2	High	FALSE	VU
Agelaioides.badius	24	Low	FALSE	LC
Agelasticus.thilius	91	Non-forest	FALSE	LC
Agelasticus.xanthophthalmus	3	Non-forest	FALSE	LC
Aglaeactis.aliciae	1	Non-forest	TRUE	EN
Aglaeactis.castelnaudii	20	High	TRUE	NT
Aglaeactis.cupripennis	261	Low	TRUE	LC
Aglaeactis.pamela	7	Low	TRUE	LC
Aglaiocercus.berlepschi	5	Medium	FALSE	EN
Aglaiocercus.coelestis	1746	Medium	FALSE	LC
Aglaiocercus.kingii	1862	Low	TRUE	LC
Agriornis.albicauda	19	Non-forest	FALSE	VU
Agriornis.montanus	28	Non-forest	FALSE	LC
Agriornis.murinus	1	Non-forest	FALSE	LC
Akletos.goeldii	26	Medium	FALSE	LC
Akletos.melanoceps	27	High	FALSE	LC
Alopochelidon.fucata	1	Non-forest	FALSE	LC
Alopochen.aegyptiaca	2	Non-forest	FALSE	LC
Amaurolimnas.concolor	6	Medium	FALSE	LC
Amazilia.amabilis	189	Medium	FALSE	LC
Amazilia.amazilia	165	Low	FALSE	LC
Amazilia.castaneiventris	24	Medium	FALSE	EN
Amazilia.chionogaster	173	Medium	FALSE	LC
Amazilia.cyanifrons	283	Medium	TRUE	LC
Amazilia.fimbriata	299	Medium	FALSE	LC
Amazilia.franciae	3050	High	FALSE	LC
Amazilia.leucogaster	2	Low	FALSE	LC
Amazilia.rosenbergi	160	High	FALSE	LC
Amazilia.saucerottei	1669	Medium	FALSE	LC
Amazilia.tobaci	120	Medium	FALSE	LC
Amazilia.tzacatl	4657	Medium	FALSE	LC
Amazilia.versicolor	16	Medium	FALSE	LC
Amazilia.viridicauda	116	High	FALSE	LC
Amazona.aestiva	11	Low	FALSE	LC
Amazona.amazonica	105	Medium	FALSE	LC
Amazona.mercenarius	890	Medium	TRUE	LC
Amazona.ochrocephala	172	Medium	FALSE	LC
Amazona.tucumana	7	High	FALSE	VU
Amazonetta.brasiliensis	15	Medium	FALSE	LC
Amblycercus.holosericeus	326	Medium	FALSE	LC
Ammodramus.aurifrons	694	Non-forest	FALSE	LC
Ammodramus.humeralis	17	Non-forest	FALSE	LC
Ammodramus.savannarum	1	Non-forest	FALSE	LC
Ampelioides.tschudii	333	High	FALSE	LC
Ampelion.rubrocristatus	306	Medium	TRUE	LC
Ampelion.rufaxilla	56	High	TRUE	LC
Ampelornis.griseiceps	18	High	FALSE	VU
Anabacerthia.ruficaudata	55	High	FALSE	LC
Anabacerthia.striaticollis	911	High	FALSE	LC
Anabacerthia.variegaticeps	879	High	FALSE	LC
Anabazenops.dorsalis	37	Medium	FALSE	LC
Anairetes.alpinus	3	High	TRUE	EN
Anairetes.flavirostris	44	Low	FALSE	LC
Anairetes.nigrocristatus	35	Medium	TRUE	LC
Anairetes.parulus	187	Low	FALSE	LC
Anas.andium	138	Non-forest	FALSE	LC
Anas.bahamensis	31	Non-forest	FALSE	LC
Anas.flavirostris	141	Non-forest	FALSE	LC
Anas.georgica	238	Non-forest	FALSE	LC
Anas.platyrhynchos	7	Non-forest	FALSE	LC
Ancistrops.strigilatus	1	High	FALSE	LC
Andigena.cucullata	15	High	TRUE	LC
Andigena.hypoglauca	228	High	TRUE	NT
Andigena.laminirostris	537	High	TRUE	NT
Andigena.nigrirostris	423	Medium	TRUE	LC
Androdon.aequatorialis	19	High	FALSE	LC
Anhima.cornuta	21	Low	FALSE	LC
Anhinga.anhinga	40	Non-forest	FALSE	LC
Anisognathus.lacrymosus	653	Medium	TRUE	LC
Anisognathus.melanogenys	121	Medium	FALSE	LC
Anisognathus.notabilis	357	Medium	FALSE	LC
Anthracothorax.nigricollis	1084	Low	FALSE	LC
Anthracothorax.prevostii	40	Low	FALSE	LC
Anthus.bogotensis	13	Non-forest	TRUE	LC
Anthus.correndera	1	Non-forest	FALSE	LC
Anthus.furcatus	2	Non-forest	FALSE	LC
Anthus.hellmayri	10	Non-forest	FALSE	LC
Anthus.lutescens	6	Non-forest	FALSE	LC
Antrostomus.rufus	10	Medium	FALSE	LC
Rufirallus.castaneiceps	27	Medium	FALSE	LC
Porzana.fasciata	5	Low	FALSE	LC
Rufirallus.viridis	57	Non-forest	FALSE	LC
Aphanotriccus.audax	22	High	FALSE	NT
Ara.ararauna	112	High	FALSE	LC
Ara.chloropterus	38	Low	FALSE	LC
Ara.macao	53	High	FALSE	LC
Ara.militaris	128	High	FALSE	VU
Ara.severus	528	High	FALSE	LC
Aramides.axillaris	4	Low	FALSE	LC
Aramides.wolfi	5	Medium	FALSE	VU
Aramides.ypecaha	2	Low	FALSE	LC
Aramus.guarauna	61	Low	FALSE	LC
Aratinga.weddellii	54	Medium	FALSE	LC
Ardea.alba	700	Non-forest	FALSE	LC
Ardea.cocoi	164	Non-forest	FALSE	LC
Ardea.herodias	4	Low	FALSE	LC
Arenaria.interpres	1	Non-forest	FALSE	LC
Arremon.assimilis	425	Medium	TRUE	LC
Arremon.atricapillus	122	Medium	TRUE	LC
Arremon.aurantiirostris	1208	Medium	FALSE	LC
Arremon.basilicus	139	Medium	FALSE	NT
Arremon.brunneinucha	1626	Medium	FALSE	LC
Arremon.castaneiceps	119	High	TRUE	NT
Arremon.flavirostris	54	Medium	FALSE	LC
Arremon.perijanus	14	Medium	TRUE	VU
Arremon.phaeopleurus	4	Medium	FALSE	LC
Arremon.phygas	1	Medium	FALSE	VU
Arremon.schlegeli	68	Medium	FALSE	LC
Arremon.torquatus	35	Medium	TRUE	LC
Arremonops.conirostris	582	Medium	FALSE	LC
Arundinicola.leucocephala	9	Non-forest	FALSE	LC
Asio.clamator	18	Medium	FALSE	LC
Asio.flammeus	2	Non-forest	FALSE	LC
Asio.stygius	89	Medium	FALSE	LC
Asthenes.ayacuchensis	7	Medium	FALSE	LC
Asthenes.coryi	1	Low	TRUE	LC
Asthenes.flammulata	13	Non-forest	TRUE	LC
Asthenes.fuliginosa	63	Medium	TRUE	LC
Asthenes.griseomurina	25	Low	TRUE	LC
Asthenes.harterti	25	Medium	TRUE	LC
Asthenes.helleri	24	Medium	TRUE	VU
Asthenes.heterura	1	Low	TRUE	NT
Asthenes.humilis	4	Non-forest	TRUE	LC
Asthenes.maculicauda	8	Non-forest	TRUE	LC
Asthenes.modesta	8	Non-forest	FALSE	LC
Asthenes.ottonis	113	Low	TRUE	LC
Asthenes.palpebralis	3	Low	TRUE	LC
Asthenes.perijana	4	Low	TRUE	EN
Asthenes.pyrrholeuca	1	Non-forest	FALSE	LC
Asthenes.urubambensis	6	Low	TRUE	NT
Asthenes.virgata	6	Non-forest	TRUE	LC
Atalotriccus.pilaris	70	Medium	FALSE	LC
Athene.cunicularia	53	Non-forest	FALSE	LC
Atlapetes.albiceps	2	Medium	FALSE	LC
Atlapetes.albinucha	954	Medium	FALSE	LC
Atlapetes.canigenis	11	Medium	FALSE	LC
Atlapetes.citrinellus	8	High	FALSE	LC
Atlapetes.flaviceps	131	Medium	TRUE	EN
Atlapetes.forbesi	9	Medium	TRUE	LC
Atlapetes.fulviceps	36	High	FALSE	LC
Atlapetes.fuscoolivaceus	59	Medium	TRUE	NT
Atlapetes.leucopis	25	Medium	TRUE	LC
Atlapetes.melanocephalus	283	Medium	TRUE	LC
Atlapetes.melanolaemus	122	Medium	FALSE	LC
Atlapetes.melanopsis	6	Low	TRUE	EN
Atlapetes.pallidinucha	387	Medium	TRUE	LC
Atlapetes.rufigenis	2	Medium	FALSE	NT
Atlapetes.rufinucha	48	Medium	TRUE	LC
Atlapetes.seebohmi	20	Medium	FALSE	LC
Atlapetes.semirufus	122	Medium	FALSE	LC
Attagis.gayi	3	Non-forest	FALSE	LC
Atticora.fasciata	102	Medium	FALSE	LC
Atticora.tibialis	354	Medium	FALSE	LC
Attila.bolivianus	1	High	FALSE	LC
Attila.cinnamomeus	1	Medium	FALSE	LC
Attila.spadiceus	438	Medium	FALSE	LC
Attila.torridus	27	Medium	FALSE	VU
Aulacorhynchus.coeruleicinctis	68	High	TRUE	LC
Aulacorhynchus.derbianus	45	High	FALSE	LC
Aulacorhynchus.haematopygus	2078	High	TRUE	LC
Automolus.infuscatus	3	High	FALSE	LC
Automolus.rufipileatus	19	High	FALSE	LC
Aythya.affinis	10	Non-forest	FALSE	LC
Aythya.collaris	3	Non-forest	FALSE	LC
Bangsia.aureocincta	115	High	TRUE	EN
Bangsia.edwardsi	179	High	FALSE	LC
Bangsia.melanochlamys	195	Medium	TRUE	VU
Bangsia.rothschildi	22	Medium	FALSE	LC
Bartramia.longicauda	8	Non-forest	FALSE	LC
Baryphthengus.martii	1357	High	FALSE	LC
Basileuterus.griseiceps	2	Medium	FALSE	EN
Basileuterus.rufifrons	447	Low	FALSE	LC
Basileuterus.trifasciatus	78	Medium	FALSE	LC
Batara.cinerea	26	Medium	FALSE	LC
Berlepschia.rikeri	4	Medium	FALSE	LC
Boissonneaua.flavescens	1979	High	TRUE	LC
Boissonneaua.jardini	975	High	TRUE	LC
Boissonneaua.matthewsii	770	High	FALSE	LC
Bolborhynchus.ferrugineifrons	11	Low	TRUE	VU
Bolborhynchus.lineola	388	Medium	FALSE	LC
Bolborhynchus.orbygnesius	25	Medium	TRUE	LC
Brachygalba.goeringi	8	Medium	FALSE	LC
Brachygalba.lugubris	52	Medium	FALSE	LC
Brotogeris.chiriri	3	Medium	FALSE	LC
Brotogeris.cyanoptera	144	Medium	FALSE	LC
Brotogeris.jugularis	554	Medium	FALSE	LC
Brotogeris.pyrrhoptera	71	Medium	FALSE	EN
Brotogeris.sanctithomae	1	Medium	FALSE	LC
Bubulcus.ibis	3470	Low	FALSE	LC
Bucco.capensis	2	Medium	FALSE	LC
Cyphos.macrodactylus	6	Medium	FALSE	LC
Burhinus.bistriatus	2	Non-forest	FALSE	LC
Busarellus.nigricollis	4	Low	FALSE	LC
Buteo.albigula	49	High	FALSE	LC
Buteo.albonotatus	48	Medium	FALSE	LC
Buteo.brachyurus	289	Medium	FALSE	LC
Buteo.jamaicensis	1	Low	FALSE	LC
Buteo.nitidus	140	Medium	FALSE	LC
Buteo.platypterus	1005	Medium	FALSE	LC
Buteo.swainsoni	40	Non-forest	FALSE	LC
Buteogallus.anthracinus	17	Low	FALSE	LC
Buteogallus.meridionalis	81	Low	FALSE	LC
Buteogallus.solitarius	49	High	FALSE	NT
Buteogallus.urubitinga	38	Medium	FALSE	LC
Buthraupis.montana	648	Medium	TRUE	LC
Tephrophilus.wetmorei	36	Medium	TRUE	VU
Cacicus.chrysopterus	27	Medium	FALSE	LC
Cacicus.haemorrhous	3	Medium	FALSE	LC
Cacicus.oseryi	2	High	FALSE	LC
Cacicus.sclateri	1	Medium	FALSE	LC
Cacicus.solitarius	31	Medium	FALSE	LC
Cairina.moschata	49	Medium	FALSE	LC
Calidris.alba	2	Non-forest	FALSE	LC
Calidris.bairdii	32	Non-forest	FALSE	LC
Calidris.fuscicollis	4	Non-forest	FALSE	LC
Calidris.himantopus	19	Low	FALSE	LC
Calidris.melanotos	51	Non-forest	FALSE	LC
Calidris.minutilla	14	Low	FALSE	LC
Calidris.pusilla	2	Non-forest	FALSE	NT
Calidris.subruficollis	4	Non-forest	FALSE	NT
Calliphlox.amethystina	35	Medium	FALSE	LC
Calliphlox.mitchellii	1770	High	FALSE	LC
Callonetta.leucophrys	8	Medium	FALSE	LC
Calochaetes.coccineus	26	Medium	FALSE	LC
Campephilus.gayaquilensis	532	High	FALSE	NT
Campephilus.leucopogon	22	Low	FALSE	LC
Campephilus.melanoleucos	326	Medium	FALSE	LC
Campephilus.pollens	498	High	TRUE	LC
Campephilus.rubricollis	38	High	FALSE	LC
Camptostoma.obsoletum	1665	Low	FALSE	LC
Campylopterus.ensipennis	4	Medium	FALSE	NT
Campylopterus.falcatus	130	Medium	FALSE	LC
Campylopterus.largipennis	95	Medium	FALSE	LC
Campylopterus.villaviscensio	116	High	TRUE	NT
Campylorhamphus.pusillus	144	High	FALSE	LC
Campylorhamphus.trochilirostris	214	Medium	FALSE	LC
Campylorhynchus.albobrunneus	42	High	FALSE	LC
Campylorhynchus.fasciatus	192	Low	FALSE	LC
Campylorhynchus.griseus	252	Low	FALSE	LC
Campylorhynchus.nuchalis	48	Medium	FALSE	LC
Campylorhynchus.turdinus	301	High	FALSE	LC
Campylorhynchus.zonatus	245	Medium	FALSE	LC
Cantorchilus.guarayanus	3	Medium	FALSE	LC
Cantorchilus.leucopogon	17	Medium	FALSE	LC
Cantorchilus.leucotis	77	Medium	FALSE	LC
Cantorchilus.nigricapillus	1699	Medium	FALSE	LC
Cantorchilus.superciliaris	12	Medium	FALSE	LC
Capito.auratus	402	High	FALSE	LC
Capito.aurovirens	5	High	FALSE	LC
Capito.hypoleucus	155	High	TRUE	VU
Capito.maculicoronatus	29	High	FALSE	LC
Capito.squamatus	169	Medium	FALSE	NT
Capsiempis.flaveola	740	Low	FALSE	LC
Caracara.cheriway	438	Non-forest	FALSE	LC
Caracara.plancus	87	Non-forest	FALSE	LC
Cardellina.canadensis	1702	Medium	FALSE	LC
Cardellina.pusilla	6	Medium	FALSE	LC
Cariama.cristata	13	Low	FALSE	LC
Carpodectes.hopkei	26	High	FALSE	LC
Casiornis.rufus	9	Low	FALSE	LC
Catamblyrhynchus.diadema	370	High	TRUE	LC
Catamenia.analis	311	Non-forest	FALSE	LC
Catamenia.homochroa	79	Low	FALSE	LC
Catamenia.inornata	184	Low	FALSE	LC
Cathartes.aura	4399	Low	FALSE	LC
Cathartes.burrovianus	29	Low	FALSE	LC
Cathartes.melambrotus	126	Low	FALSE	LC
Catharus.aurantiirostris	541	Medium	FALSE	LC
Catharus.dryas	300	High	FALSE	LC
Catharus.fuscater	469	High	FALSE	LC
Catharus.fuscescens	14	Medium	FALSE	LC
Catharus.minimus	125	Medium	FALSE	LC
Celeus.elegans	15	High	FALSE	LC
Celeus.flavus	21	High	FALSE	LC
Celeus.grammicus	6	High	FALSE	LC
Celeus.loricatus	222	High	FALSE	LC
Celeus.spectabilis	2	Medium	FALSE	LC
Cephalopterus.ornatus	131	High	FALSE	LC
Cephalopterus.penduliger	117	Medium	FALSE	VU
Ceratopipra.chloromeros	34	High	FALSE	LC
Ceratopipra.erythrocephala	168	High	FALSE	LC
Ceratopipra.mentalis	46	High	FALSE	LC
Cercibis.oxycerca	1	Non-forest	FALSE	LC
Cercomacra.cinerascens	63	High	FALSE	LC
Cercomacra.manu	25	Medium	FALSE	LC
Cercomacra.nigricans	253	Medium	FALSE	LC
Cercomacroides.fuscicauda	13	Medium	FALSE	LC
Cercomacroides.nigrescens	133	Medium	FALSE	LC
Cercomacroides.parkeri	264	Medium	TRUE	LC
Cercomacroides.serva	99	High	FALSE	LC
Cercomacroides.tyrannina	191	Medium	FALSE	LC
Certhiaxis.cinnamomeus	24	Low	FALSE	LC
Chaetocercus.astreans	64	High	FALSE	LC
Chaetocercus.berlepschi	1	High	FALSE	EN
Chaetocercus.bombus	41	High	FALSE	VU
Chaetocercus.heliodor	257	Medium	TRUE	LC
Chaetocercus.jourdanii	38	Low	FALSE	LC
Chaetocercus.mulsant	1153	Medium	TRUE	LC
Chaetura.brachyura	208	Medium	FALSE	LC
Chaetura.chapmani	11	Medium	FALSE	LC
Chaetura.cinereiventris	629	Medium	FALSE	LC
Chaetura.egregia	10	Medium	FALSE	LC
Chaetura.meridionalis	10	Medium	FALSE	LC
Chaetura.pelagica	5	Low	FALSE	NT
Chaetura.spinicaudus	73	Medium	FALSE	LC
Chaetura.vauxi	17	Medium	FALSE	LC
Chalcostigma.herrani	59	Low	TRUE	LC
Chalcostigma.heteropogon	7	Low	TRUE	LC
Chalcostigma.ruficeps	64	High	TRUE	LC
Chalcostigma.stanleyi	4	Low	TRUE	LC
Chalybura.buffonii	916	Medium	FALSE	LC
Chalybura.urochrysia	22	High	FALSE	LC
Chamaepetes.goudotii	1423	High	FALSE	LC
Chamaeza.campanisona	176	High	FALSE	LC
Chamaeza.mollissima	88	High	TRUE	LC
Chamaeza.nobilis	1	High	FALSE	LC
Chamaeza.turdina	34	Medium	TRUE	LC
Charadrius.collaris	7	Non-forest	FALSE	LC
Charadrius.semipalmatus	7	Non-forest	FALSE	LC
Charadrius.vociferus	5	Non-forest	FALSE	LC
Chauna.chavaria	2	Non-forest	FALSE	NT
Chauna.torquata	11	Non-forest	FALSE	LC
Chelidoptera.tenebrosa	37	Low	FALSE	LC
Chiroxiphia.boliviana	102	High	FALSE	LC
Chiroxiphia.lanceolata	45	Medium	FALSE	LC
Chiroxiphia.pareola	1	High	FALSE	LC
Chlidonias.niger	1	Non-forest	FALSE	LC
Chlorostilbon.notatus	10	Low	FALSE	LC
Chloroceryle.aenea	3	Medium	FALSE	LC
Chloroceryle.amazona	183	Low	FALSE	LC
Chloroceryle.americana	292	Low	FALSE	LC
Chloroceryle.inda	2	Medium	FALSE	LC
Chlorochrysa.nitidissima	396	High	TRUE	VU
Chlorochrysa.phoenicotis	454	High	TRUE	LC
Chlorophanes.spiza	2013	Medium	FALSE	LC
Chlorophonia.cyanea	720	Medium	FALSE	LC
Chlorophonia.flavirostris	404	Medium	FALSE	LC
Chlorophonia.pyrrhophrys	214	Medium	TRUE	LC
Chloropipo.flavicapilla	79	High	TRUE	VU
Chloropipo.unicolor	9	High	FALSE	LC
Chlorornis.riefferii	799	Medium	TRUE	LC
Chlorospingus.canigularis	527	Medium	FALSE	LC
Chlorospingus.flavopectus	1040	Medium	FALSE	LC
Bangsia.flavovirens	18	Medium	TRUE	VU
Chlorospingus.parvirostris	82	Medium	FALSE	LC
Chlorospingus.semifuscus	1120	Medium	FALSE	LC
Chlorostilbon.gibsoni	218	Medium	FALSE	LC
Chlorostilbon.lucidus	37	Medium	FALSE	LC
Chlorostilbon.russatus	41	Medium	FALSE	LC
Chlorostilbon.stenurus	3	Medium	FALSE	LC
Habia.olivacea	12	Medium	FALSE	LC
Habia.stolzmanni	497	Medium	FALSE	LC
Chordeiles.acutipennis	19	Non-forest	FALSE	LC
Chordeiles.minor	33	Low	FALSE	LC
Chordeiles.rupestris	1	Non-forest	FALSE	LC
Larus.serranus	293	Non-forest	FALSE	LC
Chrysolampis.mosquitus	60	Non-forest	FALSE	LC
Chrysomus.icterocephalus	161	Non-forest	FALSE	LC
Chrysomus.ruficapillus	3	Non-forest	FALSE	LC
Chrysothlypis.salmoni	57	Medium	FALSE	LC
Chrysuronia.oenone	414	Medium	FALSE	LC
Ciccaba.albitarsis	168	High	TRUE	LC
Ciccaba.huhula	10	Medium	FALSE	LC
Ciccaba.nigrolineata	91	Medium	FALSE	LC
Ciccaba.virgata	222	Medium	FALSE	LC
Cinclodes.albidiventris	25	Non-forest	TRUE	LC
Cinclodes.albiventris	81	Non-forest	FALSE	LC
Cinclodes.aricomae	1	High	TRUE	CR
Cinclodes.atacamensis	35	Non-forest	FALSE	LC
Cinclodes.excelsior	14	Low	TRUE	LC
Cinclus.leucocephalus	755	Non-forest	FALSE	LC
Cinclus.schulzii	12	Medium	FALSE	VU
Cinnycerthia.fulva	33	High	TRUE	LC
Cinnycerthia.olivascens	587	High	TRUE	LC
Cinnycerthia.peruana	32	High	FALSE	LC
Cinnycerthia.unirufa	354	High	TRUE	LC
Circus.buffoni	1	Non-forest	FALSE	LC
Circus.cinereus	57	Non-forest	FALSE	LC
Cissopis.leverianus	655	Medium	FALSE	LC
Cistothorus.apolinari	19	Non-forest	TRUE	EN
Cistothorus.meridae	1	Non-forest	TRUE	LC
Claravis.mondetoura	11	Medium	FALSE	LC
Claravis.pretiosa	106	Medium	FALSE	LC
Clibanornis.erythrocephalus	35	Medium	FALSE	VU
Clibanornis.rubiginosus	132	High	FALSE	LC
Clibanornis.rufipectus	62	Medium	FALSE	NT
Clytoctantes.alixii	22	Medium	FALSE	EN
Cnemarchus.erythropygius	7	Low	TRUE	LC
Cnemathraupis.eximia	61	High	TRUE	LC
Cnemotriccus.fuscatus	18	Medium	FALSE	LC
Cnipodectes.subbrunneus	15	High	FALSE	LC
Coccycua.minuta	382	Medium	FALSE	LC
Coccycua.pumila	65	Medium	FALSE	LC
Coccyzus.americanus	101	Medium	FALSE	LC
Coccyzus.erythropthalmus	11	Medium	FALSE	LC
Coccyzus.lansbergi	4	Medium	FALSE	LC
Coccyzus.melacoryphus	17	Medium	FALSE	LC
Cochlearius.cochlearius	1	Medium	FALSE	LC
Coeligena.coeligena	1321	Medium	FALSE	LC
Coeligena.helianthea	38	Medium	TRUE	LC
Coeligena.iris	84	Medium	TRUE	LC
Coeligena.lutetiae	247	High	TRUE	LC
Coeligena.orina	29	High	TRUE	CR
Coeligena.phalerata	142	High	TRUE	LC
Coeligena.prunellei	61	High	TRUE	VU
Coeligena.wilsoni	1123	High	TRUE	LC
Coereba.flaveola	4991	Low	FALSE	LC
Colaptes.atricollis	6	Medium	FALSE	LC
Colaptes.punctigula	594	Medium	FALSE	LC
Colibri.coruscans	3106	Low	FALSE	LC
Colibri.delphinae	1735	Medium	FALSE	LC
Colibri.serrirostris	5	Low	FALSE	LC
Colonia.colonus	347	Medium	FALSE	LC
Columba.livia	916	Non-forest	FALSE	LC
Columbina.buckleyi	57	Medium	FALSE	LC
Columbina.cruziana	81	Non-forest	FALSE	LC
Columbina.minuta	75	Non-forest	FALSE	LC
Columbina.passerina	157	Non-forest	FALSE	LC
Columbina.picui	39	Non-forest	FALSE	LC
Columbina.squammata	121	Non-forest	FALSE	LC
Columbina.talpacoti	2396	Non-forest	FALSE	LC
Conirostrum.albifrons	899	Medium	TRUE	LC
Conirostrum.bicolor	1	High	FALSE	NT
Conirostrum.binghami	8	High	FALSE	NT
Conirostrum.ferrugineiventre	23	Medium	TRUE	LC
Conirostrum.leucogenys	17	Low	FALSE	LC
Conirostrum.rufum	147	Non-forest	TRUE	LC
Conirostrum.sitticolor	387	Medium	TRUE	LC
Conirostrum.speciosum	48	Low	FALSE	LC
Conopias.albovittatus	10	Medium	FALSE	LC
Conopias.cinchoneti	314	Medium	FALSE	VU
Conopias.parvus	1	Medium	FALSE	LC
Conopophaga.ardesiaca	16	Medium	FALSE	LC
Conopophaga.castaneiceps	89	Medium	FALSE	LC
Conothraupis.speculigera	6	Medium	FALSE	NT
Contopus.cooperi	467	High	FALSE	NT
Contopus.fumigatus	1785	Medium	FALSE	LC
Contopus.nigrescens	13	High	FALSE	LC
Contopus.sordidulus	729	Medium	FALSE	LC
Contopus.virens	416	Medium	FALSE	LC
Coragyps.atratus	7696	Low	FALSE	LC
Coryphospingus.cucullatus	82	Low	FALSE	LC
Coryphospingus.pileatus	7	Low	FALSE	LC
Corythopis.torquatus	12	High	FALSE	LC
Coscoroba.coscoroba	12	Non-forest	FALSE	LC
Cotinga.cayana	21	High	FALSE	LC
Cotinga.maynana	26	High	FALSE	LC
Cotinga.nattererii	7	High	FALSE	LC
Cranioleuca.albicapilla	56	Low	FALSE	LC
Cranioleuca.albiceps	19	High	TRUE	LC
Cranioleuca.curtata	252	High	TRUE	VU
Cranioleuca.erythrops	2716	High	FALSE	LC
Thripophaga.gutturata	3	High	FALSE	LC
Cranioleuca.hellmayri	150	High	FALSE	LC
Cranioleuca.henricae	1	Medium	TRUE	EN
Cranioleuca.pyrrhophia	43	Medium	FALSE	LC
Cranioleuca.subcristata	157	Medium	FALSE	LC
Crax.alberti	22	High	FALSE	CR
Crax.daubentoni	1	Medium	FALSE	NT
Crax.rubra	1	High	FALSE	VU
Creurgops.dentatus	57	High	TRUE	LC
Creurgops.verticalis	152	High	TRUE	LC
Crotophaga.ani	2904	Low	FALSE	LC
Crotophaga.major	206	Medium	FALSE	LC
Crotophaga.sulcirostris	174	Non-forest	FALSE	LC
Cryptoleucopteryx.plumbea	32	Medium	FALSE	VU
Crypturellus.atrocapillus	51	High	FALSE	NT
Crypturellus.berlepschi	7	High	FALSE	LC
Crypturellus.cinereus	93	High	FALSE	LC
Crypturellus.erythropus	9	Medium	FALSE	LC
Crypturellus.obsoletus	164	High	FALSE	LC
Crypturellus.parvirostris	2	Low	FALSE	LC
Crypturellus.soui	1627	Medium	FALSE	LC
Crypturellus.tataupa	36	High	FALSE	LC
Crypturellus.transfasciatus	51	High	FALSE	NT
Crypturellus.undulatus	104	Medium	FALSE	LC
Crypturellus.variegatus	1	High	FALSE	LC
Cyanerpes.caeruleus	699	Medium	FALSE	LC
Cyanerpes.cyaneus	60	Medium	FALSE	LC
Cyanerpes.nitidus	1	Medium	FALSE	LC
Cyanocorax.affinis	777	Low	FALSE	LC
Cyanocorax.chrysops	99	Medium	FALSE	LC
Cyanocorax.cyanomelas	101	Medium	FALSE	LC
Cyanocorax.mystacalis	61	Low	FALSE	LC
Cyanocorax.violaceus	604	Medium	FALSE	LC
Cyanocorax.yncas	1960	Medium	FALSE	LC
Cyanoloxia.brissonii	82	Non-forest	FALSE	LC
Cyanoloxia.cyanoides	138	Medium	FALSE	LC
Cyanoloxia.rothschildii	29	Medium	FALSE	LC
Cyanolyca.pulchra	91	High	TRUE	NT
Cyanolyca.turcosa	666	Medium	TRUE	LC
Cyanolyca.viridicyanus	117	Medium	TRUE	NT
Cyclarhis.gujanensis	879	Medium	FALSE	LC
Cyclarhis.nigrirostris	1050	High	TRUE	LC
Cymbilaimus.lineatus	25	Medium	FALSE	LC
Cymbilaimus.sanctaemariae	38	Medium	FALSE	LC
Cyphorhinus.arada	70	High	FALSE	LC
Cyphorhinus.phaeocephalus	49	High	FALSE	LC
Cypseloides.cherriei	73	High	TRUE	NA
Cypseloides.cryptus	25	High	FALSE	LC
Cypseloides.lemosi	33	Non-forest	TRUE	LC
Cypseloides.rothschildi	4	High	FALSE	NT
Dacnis.berlepschi	79	Medium	FALSE	VU
Dacnis.cayana	522	Medium	FALSE	LC
Dacnis.flaviventer	76	Medium	FALSE	LC
Dacnis.hartlaubi	106	Medium	TRUE	VU
Dacnis.venusta	97	Medium	FALSE	LC
Daptrius.ater	121	Medium	FALSE	LC
Dendrexetastes.rufigula	19	Medium	FALSE	LC
Dendrocincla.fuliginosa	1134	Medium	FALSE	LC
Dendrocincla.homochroa	9	Medium	FALSE	LC
Dendrocincla.merula	1	Medium	FALSE	LC
Dendrocincla.tyrannina	348	High	TRUE	LC
Dendrocolaptes.certhia	4	Medium	FALSE	LC
Dendrocolaptes.picumnus	144	High	FALSE	LC
Dendrocolaptes.sanctithomae	60	Medium	FALSE	LC
Dendrocygna.autumnalis	185	Non-forest	FALSE	LC
Dendrocygna.bicolor	46	Non-forest	FALSE	LC
Dendrocygna.viduata	44	Non-forest	FALSE	LC
Dendroplex.picus	173	Low	FALSE	LC
Dichrozona.cincta	3	High	FALSE	LC
Diglossa.albilatera	1925	Low	TRUE	LC
Diglossa.brunneiventris	189	Low	FALSE	LC
Diglossa.caerulescens	624	Low	TRUE	LC
Diglossa.carbonaria	19	Low	TRUE	LC
Diglossa.cyanea	2417	Medium	TRUE	LC
Diglossa.glauca	245	Medium	TRUE	LC
Diglossa.gloriosa	16	Low	TRUE	LC
Diglossa.gloriosissima	52	Low	TRUE	EN
Diglossa.humeralis	681	Low	TRUE	LC
Diglossa.indigotica	198	Medium	FALSE	LC
Diglossa.lafresnayii	234	Low	TRUE	LC
Diglossa.mystacalis	68	Low	TRUE	LC
Diglossa.sittoides	814	Low	TRUE	LC
Diglossa.venezuelensis	1	Non-forest	FALSE	EN
Discosura.conversii	707	High	FALSE	LC
Discosura.langsdorffi	2	High	FALSE	LC
Discosura.popelairii	269	High	FALSE	NT
Diuca.diuca	1	Low	FALSE	LC
Dives.warczewiczi	721	Low	FALSE	LC
Pseudopipra.pipra	156	High	FALSE	LC
Dolichonyx.oryzivorus	5	Non-forest	FALSE	LC
Doliornis.remseni	24	High	TRUE	VU
Donacobius.atricapilla	84	Non-forest	FALSE	LC
Doryfera.johannae	101	High	FALSE	LC
Doryfera.ludovicae	540	High	FALSE	LC
Dromococcyx.pavoninus	29	Medium	FALSE	LC
Dromococcyx.phasianellus	1	Medium	FALSE	LC
Drymophila.caudata	8	Medium	TRUE	NT
Drymophila.devillei	19	High	FALSE	LC
Drymophila.hellmayri	64	Medium	FALSE	NT
Drymophila.klagesi	34	Medium	FALSE	LC
Drymophila.striaticeps	688	Medium	FALSE	LC
Drymornis.bridgesii	2	Low	FALSE	LC
Drymotoxeres.pucheranii	21	High	TRUE	NT
Veniliornis.affinis	18	High	FALSE	LC
Veniliornis.callonotus	168	Low	FALSE	LC
Veniliornis.chocoensis	16	High	FALSE	NT
Veniliornis.dignus	253	High	TRUE	LC
Veniliornis.frontalis	27	High	FALSE	LC
Leuconotopicus.fumigatus	1392	Medium	FALSE	LC
Veniliornis.kirkii	292	Medium	FALSE	LC
Veniliornis.mixtus	5	Low	FALSE	LC
Veniliornis.nigriceps	86	High	FALSE	LC
Veniliornis.passerinus	147	High	FALSE	LC
Dubusia.castaneoventris	51	Medium	TRUE	LC
Dysithamnus.leucostictus	15	High	FALSE	VU
Dysithamnus.mentalis	740	Medium	FALSE	LC
Dysithamnus.occidentalis	56	High	TRUE	VU
Dysithamnus.puncticeps	37	High	FALSE	LC
Egretta.caerulea	186	Low	FALSE	LC
Egretta.thula	702	Non-forest	FALSE	LC
Elaenia.albiceps	467	Medium	FALSE	LC
Elaenia.brachyptera	61	Low	FALSE	LC
Elaenia.chiriquensis	104	Low	FALSE	LC
Elaenia.cristata	1	Non-forest	FALSE	LC
Elaenia.flavogaster	2392	Non-forest	FALSE	LC
Elaenia.frantzii	975	Medium	FALSE	LC
Elaenia.gigas	59	Medium	FALSE	LC
Elaenia.parvirostris	39	Medium	FALSE	LC
Elaenia.spectabilis	10	Medium	FALSE	LC
Elaenia.strepera	17	Medium	FALSE	LC
Elanoides.forficatus	1369	Low	FALSE	LC
Elanus.leucurus	215	Non-forest	FALSE	LC
Electron.platyrhynchum	489	High	FALSE	LC
Emberizoides.herbicola	35	Non-forest	FALSE	LC
Embernagra.platensis	15	Non-forest	FALSE	LC
Empidonax.alnorum	46	Low	FALSE	LC
Empidonax.traillii	15	Low	FALSE	LC
Empidonax.virescens	605	Medium	FALSE	LC
Griseotyrannus.aurantioatrocristatus	18	Medium	FALSE	LC
Empidonomus.varius	50	Medium	FALSE	LC
Ensifera.ensifera	452	High	TRUE	LC
Entomodestes.coracinus	186	High	TRUE	LC
Entomodestes.leucotis	132	High	FALSE	LC
Epinecrophylla.erythrura	2	High	FALSE	LC
Epinecrophylla.fulviventris	177	High	FALSE	LC
Epinecrophylla.spodionota	74	High	FALSE	LC
Eremophila.alpestris	12	Non-forest	FALSE	LC
Eriocnemis.aline	90	High	FALSE	LC
Eriocnemis.cupreoventris	30	Medium	TRUE	NT
Eriocnemis.derbyi	23	Medium	TRUE	NT
Eriocnemis.glaucopoides	12	Medium	FALSE	LC
Eriocnemis.mosquera	58	High	TRUE	LC
Eriocnemis.vestita	287	Medium	TRUE	LC
Eubucco.bourcierii	2927	High	FALSE	LC
Eubucco.tucinkae	9	Medium	FALSE	LC
Euchrepomis.callinota	161	High	FALSE	LC
Euchrepomis.sharpei	11	High	TRUE	EN
Eucometis.penicillata	379	Low	FALSE	LC
Eudocimus.albus	6	Low	FALSE	LC
Eudocimus.ruber	19	Low	FALSE	LC
Eupetomena.macroura	14	Low	FALSE	LC
Euphonia.chlorotica	85	Low	FALSE	LC
Euphonia.chrysopasta	124	Medium	FALSE	LC
Euphonia.concinna	130	Medium	TRUE	LC
Euphonia.cyanocephala	962	Medium	FALSE	LC
Euphonia.fulvicrissa	86	Medium	FALSE	LC
Euphonia.laniirostris	3844	Medium	FALSE	LC
Euphonia.mesochrysa	227	Medium	FALSE	LC
Euphonia.minuta	75	Medium	FALSE	LC
Euphonia.rufiventris	40	Medium	FALSE	LC
Euphonia.saturata	316	Medium	FALSE	LC
Euphonia.trinitatis	59	Medium	FALSE	LC
Euphonia.xanthogaster	4268	Medium	FALSE	LC
Eupsittula.pertinax	192	Medium	FALSE	LC
Eurypyga.helias	118	High	FALSE	LC
Eutoxeres.aquila	138	High	FALSE	LC
Eutoxeres.condamini	22	Medium	FALSE	LC
Falco.columbarius	59	Low	FALSE	LC
Falco.femoralis	121	Non-forest	FALSE	LC
Falco.peregrinus	91	Low	FALSE	LC
Falco.rufigularis	293	High	FALSE	LC
Falco.sparverius	1093	Low	FALSE	LC
Florisuga.mellivora	2935	Medium	FALSE	LC
Fluvicola.nengeta	373	Non-forest	FALSE	LC
Fluvicola.pica	138	Non-forest	FALSE	LC
Formicarius.nigricapillus	74	High	FALSE	LC
Formicarius.rufipectus	878	Medium	FALSE	LC
Formicivora.rufa	6	Low	FALSE	LC
Forpus.coelestis	186	Medium	FALSE	LC
Forpus.conspicillatus	1414	Medium	FALSE	LC
Forpus.modestus	3	Medium	FALSE	LC
Forpus.passerinus	119	Medium	FALSE	LC
Forpus.xanthops	1	Medium	TRUE	VU
Fregata.magnificens	14	Medium	FALSE	LC
Fulica.americana	207	Non-forest	FALSE	LC
Fulica.ardesiaca	215	Non-forest	FALSE	LC
Fulica.armillata	20	Non-forest	FALSE	LC
Fulica.cornuta	1	Non-forest	FALSE	NT
Fulica.gigantea	2	Non-forest	TRUE	LC
Fulica.leucoptera	28	Non-forest	FALSE	LC
Fulica.rufifrons	11	Non-forest	FALSE	LC
Furnarius.rufus	38	Non-forest	FALSE	LC
Galbalcyrhynchus.leucotis	10	High	FALSE	LC
Galbula.chalcothorax	28	High	FALSE	LC
Galbula.cyanescens	70	High	FALSE	LC
Galbula.pastazae	114	High	TRUE	VU
Galbula.ruficauda	259	Medium	FALSE	LC
Galbula.tombacea	38	High	FALSE	LC
Gallinago.andina	2	Non-forest	FALSE	LC
Gallinago.delicata	10	Low	FALSE	LC
Gallinago.imperialis	1	Low	TRUE	NT
Gallinago.jamesoni	7	Low	TRUE	LC
Gallinago.nobilis	69	Non-forest	TRUE	NT
Gallinago.paraguaiae	6	Non-forest	FALSE	LC
Gallinula.galeata	455	Non-forest	FALSE	LC
Gampsonyx.swainsonii	35	Low	FALSE	LC
Geocerthia.serrana	5	Medium	TRUE	LC
Geositta.cunicularia	2	Non-forest	FALSE	LC
Geositta.rufipennis	2	Non-forest	FALSE	LC
Geositta.tenuirostris	7	Non-forest	FALSE	LC
Geospizopsis.plebejus	206	Non-forest	FALSE	LC
Geospizopsis.unicolor	81	Non-forest	FALSE	LC
Geothlypis.philadelphia	428	Low	FALSE	LC
Geotrygon.montana	221	Medium	FALSE	LC
Geotrygon.purpurata	15	High	FALSE	EN
Geotrygon.saphirina	8	High	FALSE	LC
Geranoaetus.albicaudatus	144	Non-forest	FALSE	LC
Geranoaetus.melanoleucus	226	Non-forest	FALSE	LC
Geranoaetus.polyosoma	236	Low	FALSE	LC
Geranospiza.caerulescens	12	Low	FALSE	LC
Glaucidium.bolivianum	44	High	FALSE	LC
Glaucidium.griseiceps	5	Medium	FALSE	LC
Glaucidium.hardyi	4	High	FALSE	LC
Glaucidium.jardinii	126	Medium	TRUE	LC
Glaucidium.nubicola	232	High	TRUE	VU
Glaucidium.parkeri	4	High	FALSE	LC
Glaucidium.peruanum	113	Medium	FALSE	LC
Glaucis.aeneus	24	Medium	FALSE	LC
Glaucis.hirsutus	225	Low	FALSE	LC
Glyphorynchus.spirurus	892	Medium	FALSE	LC
Gnorimopsar.chopi	3	Low	FALSE	LC
Grallaria.albigula	33	High	TRUE	LC
Grallaria.alleni	290	High	TRUE	VU
Grallaria.andicolus	19	Medium	TRUE	LC
Grallaria.bangsi	121	High	FALSE	VU
Grallaria.blakei	47	High	TRUE	NT
Grallaria.capitalis	28	Medium	FALSE	LC
Grallaria.carrikeri	15	High	FALSE	NT
Grallaria.erythroleuca	67	Medium	FALSE	LC
Grallaria.erythrotis	25	Low	TRUE	LC
Grallaria.excelsa	2	High	TRUE	VU
Grallaria.flavotincta	487	Medium	TRUE	LC
Grallaria.gigantea	194	Medium	TRUE	VU
Grallaria.griseonucha	2	Medium	TRUE	LC
Grallaria.guatimalensis	607	Medium	FALSE	LC
Grallaria.haplonota	199	High	FALSE	LC
Grallaria.hypoleuca	224	Medium	TRUE	LC
Grallaria.kaestneri	18	High	TRUE	EN
Grallaria.milleri	247	Medium	TRUE	VU
Grallaria.nuchalis	315	High	TRUE	LC
Grallaria.przewalskii	61	High	TRUE	VU
Grallaria.ridgelyi	41	High	TRUE	EN
Grallaria.ruficapilla	1937	Low	TRUE	LC
Grallaria.rufocinerea	193	High	TRUE	VU
Grallaria.squamigera	167	Medium	FALSE	LC
Grallaria.fenwickorum	18	High	TRUE	CR
Grallaria.watkinsi	56	High	FALSE	NT
Grallaricula.cucullata	30	High	TRUE	VU
Grallaricula.cumanensis	2	High	FALSE	VU
Grallaricula.ferrugineipectus	148	High	FALSE	LC
Grallaricula.flavirostris	266	High	FALSE	NT
Grallaricula.leymebambae	36	High	TRUE	LC
Grallaricula.lineifrons	18	High	TRUE	NT
Grallaricula.loricata	7	High	FALSE	NT
Grallaricula.nana	369	High	FALSE	LC
Grallaricula.ochraceifrons	21	High	TRUE	EN
Grallaricula.peruviana	7	High	TRUE	NT
Guira.guira	25	Non-forest	FALSE	LC
Gymnocichla.nudiceps	33	Medium	FALSE	LC
Gymnoderus.foetidus	9	High	FALSE	LC
Gymnomystax.mexicanus	79	Non-forest	FALSE	LC
Gymnopithys.bicolor	68	High	FALSE	LC
Gymnopithys.leucaspis	21	High	FALSE	LC
Habia.cristata	319	Low	TRUE	LC
Habia.gutturalis	119	Low	FALSE	NT
Habia.rubica	26	High	FALSE	LC
Hafferia.fortis	9	High	FALSE	LC
Hafferia.immaculata	161	Medium	TRUE	LC
Hafferia.zeledoni	760	Medium	FALSE	LC
Hapalopsittaca.amazonina	100	High	TRUE	VU
Hapalopsittaca.fuertesi	12	High	TRUE	CR
Hapalopsittaca.melanotis	14	Medium	TRUE	LC
Hapalopsittaca.pyrrhops	6	High	TRUE	VU
Hapaloptila.castanea	79	Medium	TRUE	LC
Haplophaedia.assimilis	15	High	TRUE	LC
Haplophaedia.aureliae	522	High	TRUE	LC
Haplophaedia.lugens	33	High	TRUE	NT
Harpagus.bidentatus	164	Medium	FALSE	LC
Harpagus.diodon	1	High	FALSE	LC
Harpia.harpyja	2	High	FALSE	NT
Heliangelus.exortis	900	Medium	TRUE	LC
Heliangelus.mavors	26	Medium	TRUE	LC
Heliangelus.micraster	92	High	TRUE	LC
Heliangelus.regalis	26	Medium	TRUE	EN
Heliangelus.strophianus	394	High	TRUE	LC
Heliangelus.viola	80	Medium	TRUE	LC
Heliodoxa.aurescens	131	High	FALSE	LC
Heliodoxa.branickii	1	High	FALSE	LC
Heliodoxa.gularis	2	High	FALSE	VU
Heliodoxa.imperatrix	1130	High	TRUE	LC
Heliodoxa.jacula	1609	High	FALSE	LC
Heliodoxa.leadbeateri	363	Medium	FALSE	LC
Heliodoxa.rubinoides	2206	Medium	FALSE	LC
Heliomaster.longirostris	423	Medium	FALSE	LC
Heliornis.fulica	2	Non-forest	FALSE	LC
Heliothryx.auritus	64	High	FALSE	LC
Heliothryx.barroti	379	High	FALSE	LC
Hellmayrea.gularis	68	Medium	TRUE	LC
Hemithraupis.flavicollis	141	Medium	FALSE	LC
Hemithraupis.guira	954	Medium	FALSE	LC
Hemitriccus.cinnamomeipectus	16	High	TRUE	VU
Hemitriccus.flammulatus	21	High	FALSE	LC
Hemitriccus.granadensis	326	Medium	TRUE	LC
Hemitriccus.griseipectus	4	High	FALSE	LC
Hemitriccus.iohannis	15	Medium	FALSE	LC
Hemitriccus.margaritaceiventer	43	Low	FALSE	LC
Hemitriccus.rufigularis	15	High	FALSE	NT
Hemitriccus.spodiops	16	High	TRUE	LC
Hemitriccus.striaticollis	1	Medium	FALSE	LC
Hemitriccus.zosterops	9	High	FALSE	LC
Henicorhina.anachoreta	76	High	TRUE	NT
Henicorhina.leucophrys	5625	High	FALSE	LC
Henicorhina.leucoptera	36	High	TRUE	NT
Henicorhina.leucosticta	728	High	FALSE	LC
Henicorhina.negreti	88	High	TRUE	CR
Herpetotheres.cachinnans	648	Low	FALSE	LC
Herpsilochmus.atricapillus	11	High	FALSE	LC
Herpsilochmus.axillaris	193	High	FALSE	VU
Herpsilochmus.motacilloides	6	High	FALSE	NT
Herpsilochmus.parkeri	2	High	FALSE	EN
Heteronetta.atricapilla	3	Non-forest	FALSE	LC
Heterospingus.xanthopygius	156	Medium	FALSE	LC
Hirundo.rustica	241	Non-forest	FALSE	LC
Hydropsalis.cayennensis	22	Non-forest	FALSE	LC
Hydropsalis.climacocerca	3	Non-forest	FALSE	LC
Hydropsalis.maculicaudus	3	Non-forest	FALSE	LC
Hydropsalis.torquata	3	Non-forest	FALSE	LC
Hylocharis.cyanus	21	Medium	FALSE	LC
Amazilia.grayi	130	Medium	TRUE	LC
Amazilia.sapphirina	4	Medium	FALSE	LC
Hylomanes.momotula	10	High	FALSE	LC
Hylonympha.macrocerca	1	High	FALSE	EN
Hylopezus.berlepschi	13	Medium	FALSE	LC
Hylopezus.dives	16	Medium	FALSE	LC
Hylopezus.fulviventris	19	Medium	FALSE	LC
Hylopezus.perspicillatus	5	High	FALSE	LC
Hylophilus.olivaceus	167	Medium	FALSE	NT
Hylophylax.naevius	90	High	FALSE	LC
Hymenops.perspicillatus	8	Non-forest	FALSE	LC
Hypocnemis.hypoxantha	1	Medium	FALSE	LC
Hypocnemis.peruviana	82	High	FALSE	LC
Hypocnemis.subflava	71	High	FALSE	LC
Hypopyrrhus.pyrohypogaster	317	Medium	TRUE	VU
Ibycter.americanus	70	Low	FALSE	LC
Icterus.auricapillus	100	Medium	FALSE	LC
Icterus.chrysater	1436	Medium	FALSE	LC
Icterus.croconotus	41	Medium	FALSE	LC
Icterus.galbula	63	Low	FALSE	LC
Icterus.graceannae	52	Low	FALSE	LC
Icterus.icterus	40	Low	FALSE	LC
Icterus.mesomelas	457	Medium	FALSE	LC
Icterus.nigrogularis	265	Low	FALSE	LC
Icterus.pyrrhopterus	14	Low	FALSE	LC
Ictinia.mississippiensis	6	Low	FALSE	LC
Ictinia.plumbea	341	Medium	FALSE	LC
Chionodacryon.speculiferum	4	Non-forest	FALSE	LC
Incaspiza.laeta	1	Medium	FALSE	LC
Incaspiza.personata	5	Non-forest	FALSE	LC
Incaspiza.watkinsi	6	Non-forest	TRUE	NT
Inezia.caudata	1	Medium	FALSE	LC
Inezia.tenuirostris	1	Low	FALSE	LC
Iodopleura.isabellae	11	High	FALSE	LC
Iridophanes.pulcherrimus	230	Medium	FALSE	LC
Iridosornis.analis	108	Medium	FALSE	LC
Iridosornis.jelskii	55	Medium	TRUE	LC
Iridosornis.porphyrocephalus	301	Medium	FALSE	NT
Iridosornis.reinhardti	48	Medium	FALSE	LC
Iridosornis.rufivertex	175	Medium	TRUE	LC
Isleria.hauxwelli	4	High	FALSE	LC
Ixobrychus.exilis	12	Low	FALSE	LC
Tangara.guttata	388	Low	FALSE	LC
Tangara.punctata	354	Medium	FALSE	LC
Tangara.rufigula	710	Medium	TRUE	LC
Tangara.xanthogastra	205	Medium	FALSE	LC
Jacamerops.aureus	6	High	FALSE	LC
Jacana.jacana	234	Non-forest	FALSE	LC
Juliamyia.julie	162	High	FALSE	LC
Klais.guimeti	225	Medium	FALSE	LC
Kleinothraupis.calophrys	14	Medium	TRUE	LC
Kleinothraupis.parodii	8	Medium	FALSE	NT
Kleinothraupis.reyi	5	Medium	TRUE	NT
Knipolegus.cabanisi	16	Medium	FALSE	LC
Knipolegus.poecilurus	86	Medium	FALSE	LC
Knipolegus.signatus	6	Medium	FALSE	LC
Lafresnaya.lafresnayi	434	Medium	TRUE	LC
Lampropsar.tanagrinus	1	Medium	FALSE	LC
Lanio.fulvus	83	Medium	FALSE	LC
Lanio.versicolor	12	High	FALSE	LC
Laniocera.rufescens	2	High	FALSE	LC
Larus.dominicanus	1	Non-forest	FALSE	LC
Laterallus.albigularis	417	Non-forest	FALSE	LC
Laterallus.exilis	16	Non-forest	FALSE	LC
Laterallus.levraudi	11	Non-forest	FALSE	EN
Laterallus.melanophaius	38	Non-forest	FALSE	LC
Lathrotriccus.euleri	57	Medium	FALSE	LC
Lathrotriccus.griseipectus	36	High	FALSE	VU
Legatus.leucophaius	791	Medium	FALSE	LC
Leistes.bellicosus	31	Non-forest	FALSE	LC
Leistes.militaris	154	Non-forest	FALSE	LC
Leistes.superciliaris	1	Non-forest	FALSE	LC
Lepidocolaptes.angustirostris	51	Low	FALSE	LC
Lepidocolaptes.duidae	25	Medium	FALSE	LC
Lepidocolaptes.fatimalimae	3	High	FALSE	LC
Lepidocolaptes.fuscicapillus	1	Medium	FALSE	LC
Lepidocolaptes.lacrymiger	2800	Medium	TRUE	LC
Lepidocolaptes.souleyetii	975	Medium	FALSE	LC
Lepidopyga.goudoti	54	Low	FALSE	LC
Lepidothrix.coeruleocapilla	11	Medium	FALSE	LC
Lepidothrix.coronata	104	High	FALSE	LC
Lepidothrix.isidorei	98	High	FALSE	NT
Leptasthenura.andicola	12	Low	TRUE	LC
Leptasthenura.fuliginiceps	19	Low	FALSE	LC
Leptasthenura.pileata	9	Low	FALSE	LC
Leptasthenura.xenothorax	3	Medium	TRUE	EN
Sylviorthorhynchus.yanacensis	4	Medium	TRUE	NT
Leptodon.cayanensis	127	High	FALSE	LC
Leptopogon.amaurocephalus	110	Medium	FALSE	LC
Leptopogon.rufipectus	505	High	TRUE	LC
Leptopogon.taczanowskii	65	High	FALSE	NT
Leptosittaca.branickii	325	High	TRUE	VU
Leptotila.cassinii	4	Medium	FALSE	LC
Leptotila.conoveri	102	High	TRUE	EN
Leptotila.megalura	54	Medium	FALSE	LC
Leptotila.ochraceiventris	12	High	FALSE	VU
Leptotila.pallida	339	Medium	FALSE	LC
Leptotila.rufaxilla	194	Medium	FALSE	LC
Leptotila.verreauxi	2936	Medium	FALSE	LC
Lesbia.nuna	194	Low	TRUE	LC
Lesbia.victoriae	499	Medium	TRUE	LC
Lessonia.oreas	26	Non-forest	FALSE	LC
Leucippus.baeri	2	Medium	FALSE	LC
Leucippus.taczanowskii	16	Medium	FALSE	LC
Larus.atricilla	12	Non-forest	FALSE	LC
Larus.pipixcan	5	Non-forest	FALSE	LC
Leucopternis.semiplumbeus	8	High	FALSE	LC
Limosa.haemastica	2	Non-forest	FALSE	LC
Liosceles.thoracicus	90	High	FALSE	LC
Lipaugus.fuscocinereus	177	High	TRUE	LC
Lipaugus.unirufus	7	Medium	FALSE	LC
Lipaugus.uropygialis	1	High	TRUE	VU
Lipaugus.vociferans	42	High	FALSE	LC
Lipaugus.weberi	27	High	TRUE	CR
Lochmias.nematura	110	High	FALSE	LC
Loddigesia.mirabilis	6	Medium	TRUE	EN
Lonchura.atricapilla	6	Non-forest	FALSE	LC
Lonchura.malacca	64	Non-forest	FALSE	LC
Lophonetta.specularioides	6	Non-forest	FALSE	LC
Lophornis.delattrei	39	Medium	FALSE	LC
Lophornis.ornatus	1	Medium	FALSE	LC
Lophornis.stictolophus	23	Medium	FALSE	LC
Lophospingus.griseocristatus	2	Non-forest	TRUE	LC
Lophostrix.cristata	42	High	FALSE	LC
Lophotriccus.pileatus	2357	Medium	FALSE	LC
Lophotriccus.vitiosus	12	High	FALSE	LC
Lurocalis.rufiventris	223	High	FALSE	LC
Lurocalis.semitorquatus	14	Medium	FALSE	LC
Machaeropterus.deliciosus	530	High	FALSE	LC
Machaeropterus.pyrocephalus	32	High	FALSE	LC
Machaeropterus.striolatus	248	High	FALSE	LC
Machetornis.rixosa	650	Non-forest	FALSE	LC
Macroagelaius.subalaris	25	High	TRUE	EN
Malacoptila.fulvogularis	85	High	FALSE	LC
Malacoptila.fusca	3	Medium	FALSE	LC
Malacoptila.mystacalis	397	High	FALSE	LC
Malacoptila.panamensis	136	Medium	FALSE	LC
Malacoptila.semicincta	1	High	FALSE	LC
Manacus.manacus	800	Medium	FALSE	LC
Manacus.vitellinus	110	Medium	FALSE	LC
Mareca.americana	1	Non-forest	FALSE	LC
Margarornis.squamiger	1224	High	FALSE	LC
Margarornis.stellatus	57	High	TRUE	NT
Masius.chrysopterus	623	High	FALSE	LC
Mecocerculus.calopterus	78	Medium	FALSE	LC
Mecocerculus.hellmayri	13	High	TRUE	LC
Mecocerculus.leucophrys	835	Medium	FALSE	LC
Mecocerculus.minor	121	High	FALSE	LC
Mecocerculus.poecilocercus	1001	High	TRUE	LC
Mecocerculus.stictopterus	557	Medium	TRUE	LC
Megaceryle.torquata	882	Medium	FALSE	LC
Megarynchus.pitangua	1078	Low	FALSE	LC
Megascops.albogularis	120	High	FALSE	LC
Megascops.choliba	421	Medium	FALSE	LC
Megascops.hoyi	7	High	FALSE	LC
Megascops.koepckeae	9	High	FALSE	LC
Megascops.marshalli	2	High	FALSE	NT
Megascops.petersoni	14	High	TRUE	LC
Megascops.roboratus	21	Medium	FALSE	LC
Megascops.vermiculatus	20	High	FALSE	LC
Megascops.watsonii	29	High	FALSE	LC
Melanerpes.candidus	1	Medium	FALSE	LC
Melanerpes.cruentatus	495	High	FALSE	LC
Melanerpes.formicivorus	1210	High	FALSE	LC
Melanerpes.pucherani	501	High	FALSE	LC
Melanerpes.pulcher	120	Medium	FALSE	LC
Melanerpes.rubricapillus	1614	Medium	FALSE	LC
Melanopareia.elegans	34	Low	FALSE	LC
Melanopareia.maranonica	10	Non-forest	TRUE	NT
Melanopareia.maximiliani	2	Non-forest	FALSE	LC
Merganetta.armata	412	Non-forest	FALSE	LC
Mesembrinibis.cayennensis	35	Medium	FALSE	LC
Metallura.aeneocauda	17	High	TRUE	LC
Metallura.baroni	4	High	TRUE	EN
Metallura.eupogon	4	High	TRUE	LC
Metallura.iracunda	11	Medium	TRUE	EN
Metallura.odomae	7	High	TRUE	LC
Metallura.phoebe	9	Low	FALSE	LC
Metallura.theresiae	4	High	TRUE	LC
Metallura.tyrianthina	1126	High	TRUE	LC
Metallura.williami	97	Medium	TRUE	LC
Metopothrix.aurantiaca	24	Medium	FALSE	LC
Metriopelia.aymara	1	Non-forest	FALSE	LC
Metriopelia.ceciliae	83	Non-forest	FALSE	LC
Metriopelia.melanoptera	36	Medium	FALSE	LC
Metriopelia.morenoi	12	Non-forest	FALSE	LC
Micrastur.buckleyi	13	High	FALSE	LC
Micrastur.gilvicollis	43	High	FALSE	LC
Micrastur.plumbeus	4	High	FALSE	VU
Micrastur.ruficollis	313	Medium	FALSE	LC
Micrastur.semitorquatus	236	Medium	FALSE	LC
Microbates.cinereiventris	127	High	FALSE	LC
Microcerculus.bambla	80	High	FALSE	LC
Microcerculus.marginatus	1362	High	FALSE	LC
Micromonacha.lanceolata	70	Medium	FALSE	LC
Micropygia.schomburgkii	5	Non-forest	FALSE	LC
Microrhopias.quixensis	224	High	FALSE	LC
Microspingus.alticola	1	Medium	FALSE	EN
Microspingus.erythrophrys	40	High	FALSE	LC
Microspingus.melanoleucus	34	Medium	FALSE	LC
Microspingus.trifasciatus	25	Medium	TRUE	LC
Microstilbon.burmeisteri	11	Low	FALSE	LC
Milvago.chimachima	1736	Non-forest	FALSE	LC
Phalcoboenus.chimango	26	Non-forest	FALSE	LC
Mimus.dorsalis	2	Non-forest	TRUE	LC
Mimus.gilvus	1041	Low	FALSE	LC
Mimus.longicaudatus	70	Low	FALSE	LC
Mimus.saturninus	1	Low	FALSE	LC
Mimus.triurus	5	Non-forest	FALSE	LC
Mionectes.oleagineus	668	Medium	FALSE	LC
Mionectes.striaticollis	1105	Medium	FALSE	LC
Mitrephanes.olivaceus	19	High	FALSE	LC
Mitrephanes.phaeocercus	17	Medium	FALSE	LC
Mitrospingus.cassinii	347	Low	FALSE	LC
Mitu.salvini	7	High	FALSE	LC
Mitu.tuberosum	12	High	FALSE	LC
Mniotilta.varia	927	Medium	FALSE	LC
Molothrus.bonariensis	2595	Low	FALSE	LC
Molothrus.oryzivorus	493	Medium	FALSE	LC
Molothrus.rufoaxillaris	9	Low	FALSE	LC
Momotus.aequatorialis	2511	Medium	TRUE	LC
Momotus.momota	81	Medium	FALSE	LC
Momotus.subrufescens	193	Medium	FALSE	LC
Monasa.flavirostris	12	Medium	FALSE	LC
Monasa.morphoeus	37	Medium	FALSE	LC
Monasa.nigrifrons	63	Medium	FALSE	LC
Morphnarchus.princeps	444	High	FALSE	LC
Morphnus.guianensis	1	High	FALSE	NT
Muscigralla.brevicauda	2	Non-forest	FALSE	LC
Muscisaxicola.albifrons	3	Non-forest	FALSE	LC
Muscisaxicola.albilora	3	Non-forest	FALSE	LC
Muscisaxicola.alpinus	5	Non-forest	TRUE	LC
Muscisaxicola.cinereus	8	Non-forest	FALSE	LC
Muscisaxicola.flavinucha	1	Non-forest	FALSE	LC
Muscisaxicola.fluviatilis	19	Non-forest	FALSE	LC
Muscisaxicola.griseus	4	Non-forest	FALSE	LC
Muscisaxicola.juninensis	3	Non-forest	TRUE	LC
Muscisaxicola.maculirostris	46	Non-forest	FALSE	LC
Porzana.albicollis	3	Non-forest	FALSE	LC
Neocrex.erythrops	4	Non-forest	FALSE	LC
Myadestes.ralloides	2983	High	FALSE	LC
Mycteria.americana	16	Low	FALSE	LC
Myiarchus.apicalis	294	Medium	TRUE	LC
Myiarchus.cephalotes	910	Medium	TRUE	LC
Myiarchus.crinitus	89	Medium	FALSE	LC
Myiarchus.ferox	132	Medium	FALSE	LC
Myiarchus.panamensis	39	Medium	FALSE	LC
Myiarchus.phaeocephalus	47	Medium	FALSE	LC
Myiarchus.swainsoni	4	Low	FALSE	LC
Myiarchus.tuberculifer	1913	Medium	FALSE	LC
Myiarchus.tyrannulus	65	Medium	FALSE	LC
Myiarchus.venezuelensis	9	Medium	FALSE	LC
Myiobius.atricaudus	62	Medium	FALSE	LC
Myiobius.barbatus	2	High	FALSE	LC
Myiobius.sulphureipygius	95	High	FALSE	LC
Myiobius.villosus	130	High	FALSE	LC
Myioborus.albifrons	8	High	TRUE	NT
Myioborus.brunniceps	84	Medium	FALSE	LC
Myioborus.flavivertex	138	Medium	FALSE	LC
Myioborus.melanocephalus	1046	Medium	TRUE	LC
Myioborus.miniatus	5809	Medium	FALSE	LC
Myioborus.pariae	1	High	FALSE	EN
Myiodynastes.bairdii	12	Medium	FALSE	LC
Myiodynastes.chrysocephalus	2852	Medium	FALSE	LC
Myiodynastes.luteiventris	86	Medium	FALSE	LC
Myiopagis.gaimardii	75	High	FALSE	LC
Myiopagis.olallai	31	High	FALSE	VU
Myiopagis.subplacens	67	Medium	FALSE	LC
Myiopagis.viridicata	203	Medium	FALSE	LC
Myiophobus.cryptoxanthus	105	Low	FALSE	LC
Myiophobus.flavicans	521	High	TRUE	LC
Myiophobus.inornatus	10	High	TRUE	LC
Myiophobus.phoenicomitra	19	High	FALSE	LC
Myiophobus.roraimae	1	High	FALSE	LC
Myiornis.albiventris	11	High	FALSE	LC
Myiornis.atricapillus	98	Medium	FALSE	LC
Myiornis.ecaudatus	10	Medium	FALSE	LC
Myiotheretes.fumigatus	198	Medium	TRUE	LC
Myiotheretes.fuscorufus	29	Medium	TRUE	LC
Myiotheretes.pernix	49	Medium	TRUE	EN
Myiotheretes.striaticollis	291	Low	TRUE	LC
Myiothlypis.basilica	74	Low	TRUE	VU
Myiothlypis.cinereicollis	53	Medium	TRUE	NT
Myiothlypis.conspicillata	194	Medium	FALSE	NT
Myiothlypis.coronata	1745	Medium	TRUE	LC
Myiothlypis.flaveola	10	Medium	FALSE	LC
Myiothlypis.fraseri	157	Medium	FALSE	LC
Myiothlypis.fulvicauda	1503	Medium	FALSE	LC
Myiothlypis.nigrocristata	906	Medium	TRUE	LC
Myiothlypis.signata	94	Medium	TRUE	LC
Myiozetetes.cayanensis	3441	Low	FALSE	LC
Myiozetetes.granadensis	335	Low	FALSE	LC
Myiozetetes.luteiventris	11	Medium	FALSE	LC
Myiozetetes.similis	1583	Low	FALSE	LC
Myornis.senilis	285	High	TRUE	LC
Myrmeciza.longipes	139	Medium	FALSE	LC
Myrmelastes.brunneiceps	7	High	FALSE	LC
Myrmelastes.leucostigma	94	High	FALSE	LC
Myrmelastes.schistaceus	1	High	FALSE	LC
Myrmia.micrura	3	Non-forest	FALSE	LC
Myrmoborus.leucophrys	115	Medium	FALSE	LC
Myrmoborus.lophotes	42	High	FALSE	NT
Myrmoborus.myotherinus	101	High	FALSE	LC
Myrmophylax.atrothorax	47	Medium	FALSE	LC
Myrmorchilus.strigilatus	2	Non-forest	FALSE	LC
Myrmothera.campanisona	67	High	FALSE	LC
Myrmotherula.behni	3	High	FALSE	LC
Myrmotherula.brachyura	47	High	FALSE	LC
Myrmotherula.grisea	1	High	TRUE	LC
Myrmotherula.ignota	29	High	FALSE	LC
Myrmotherula.longicauda	88	Medium	FALSE	LC
Myrmotherula.longipennis	2	High	FALSE	LC
Myrmotherula.menetriesii	15	Medium	FALSE	LC
Myrmotherula.multostriata	6	Medium	FALSE	LC
Myrmotherula.pacifica	323	Medium	FALSE	LC
Myrmotherula.schisticolor	630	High	FALSE	LC
Myrtis.fanny	86	Low	FALSE	LC
Neoctantes.niger	1	High	FALSE	LC
Neomorphus.radiolosus	8	High	TRUE	EN
Neopipo.cinnamomea	1	High	FALSE	LC
Nephelomyias.lintoni	31	High	TRUE	NT
Nephelomyias.ochraceiventris	20	Medium	TRUE	LC
Nephelomyias.pulcher	243	High	TRUE	LC
Netta.peposaca	2	Non-forest	FALSE	LC
Nomonyx.dominicus	16	Low	FALSE	LC
Nonnula.frontalis	16	Medium	FALSE	LC
Nonnula.ruficapilla	5	Medium	FALSE	LC
Notharchus.hyperrhynchus	16	Medium	FALSE	LC
Notharchus.pectoralis	1	High	FALSE	LC
Nothocercus.bonapartei	83	High	FALSE	LC
Nothocercus.julius	91	High	TRUE	LC
Nothocercus.nigrocapillus	83	High	FALSE	VU
Nothocrax.urumutum	37	High	FALSE	LC
Nothoprocta.cinerascens	1	Non-forest	FALSE	LC
Nothoprocta.curvirostris	3	Non-forest	TRUE	LC
Nothoprocta.ornata	17	Non-forest	FALSE	LC
Nothoprocta.pentlandii	28	Non-forest	FALSE	LC
Nothoprocta.taczanowskii	5	Non-forest	TRUE	VU
Nothura.boraquira	1	Non-forest	FALSE	LC
Nothura.darwinii	2	Non-forest	FALSE	LC
Nothura.maculosa	2	Non-forest	FALSE	LC
Nyctanassa.violacea	2	Low	FALSE	LC
Nyctibius.aethereus	2	High	FALSE	LC
Nyctibius.grandis	24	Medium	FALSE	LC
Nyctibius.griseus	605	Medium	FALSE	LC
Nyctibius.maculosus	35	High	TRUE	LC
Nycticorax.nycticorax	253	Low	FALSE	LC
Nyctidromus.albicollis	638	Medium	FALSE	LC
Nyctidromus.anthonyi	2	Non-forest	FALSE	LC
Nyctiphrynus.ocellatus	6	High	FALSE	LC
Nyctiphrynus.rosenbergi	4	High	FALSE	NT
Nyctipolus.nigrescens	23	Low	FALSE	LC
Nystalus.chacuru	6	Medium	FALSE	LC
Nystalus.maculatus	1	Low	FALSE	LC
Nystalus.radiatus	187	Medium	FALSE	LC
Ochetorhynchus.ruficaudus	2	Non-forest	FALSE	LC
Silvicultrix.diadema	349	Medium	TRUE	LC
Silvicultrix.frontalis	75	Medium	TRUE	LC
Silvicultrix.jelskii	25	Medium	FALSE	LC
Ochthoeca.leucophrys	95	Medium	FALSE	LC
Ochthoeca.oenanthoides	15	Medium	FALSE	LC
Silvicultrix.pulchella	25	Medium	TRUE	LC
Ochthoeca.rufipectoralis	414	Medium	TRUE	LC
Ochthornis.littoralis	8	Non-forest	FALSE	LC
Ocreatus.underwoodii	3160	High	FALSE	LC
Odontophorus.atrifrons	131	High	TRUE	VU
Odontophorus.balliviani	20	High	TRUE	LC
Odontophorus.columbianus	9	High	FALSE	NT
Odontophorus.erythrops	167	High	FALSE	LC
Odontophorus.gujanensis	77	High	FALSE	NT
Odontophorus.hyperythrus	548	High	TRUE	NT
Odontophorus.melanonotus	545	High	TRUE	VU
Odontophorus.speciosus	84	High	FALSE	NT
Odontophorus.stellatus	8	High	FALSE	LC
Odontophorus.strophium	9	High	TRUE	EN
Odontorchilus.branickii	79	High	FALSE	LC
Ognorhynchus.icterotis	141	High	TRUE	EN
Oncostoma.olivaceum	69	Medium	FALSE	LC
Oneillornis.salvini	1	High	FALSE	LC
Opisthocomus.hoazin	63	High	FALSE	LC
Opisthoprora.euryptera	36	Medium	TRUE	LC
Oporornis.agilis	1	Medium	FALSE	LC
Leiothlypis.peregrina	505	Medium	FALSE	LC
Oreothraupis.arremonops	66	High	TRUE	VU
Oreotrochilus.chimborazo	15	Non-forest	TRUE	LC
Oreotrochilus.leucopleurus	1	Non-forest	FALSE	LC
Oreotrochilus.melanogaster	1	Non-forest	FALSE	LC
Neochen.jubata	3	Low	FALSE	NT
Chloephaga.melanoptera	37	Non-forest	FALSE	LC
Ornithion.brunneicapillus	177	Medium	FALSE	LC
Ornithion.inerme	22	Medium	FALSE	LC
Orochelidon.andecola	14	Non-forest	FALSE	LC
Orochelidon.flavipes	80	High	TRUE	LC
Orochelidon.murina	1165	Low	TRUE	LC
Ortalis.canicollis	20	Medium	FALSE	LC
Ortalis.cinereiceps	3	Low	FALSE	LC
Ortalis.columbiana	1426	Low	TRUE	LC
Ortalis.erythroptera	112	Low	FALSE	VU
Ortalis.garrula	1	Low	FALSE	LC
Ortalis.ruficauda	192	Low	FALSE	LC
Orthopsittaca.manilatus	13	Low	FALSE	LC
Oxypogon.guerinii	2	Non-forest	TRUE	LC
Oxypogon.stuebelii	1	Non-forest	TRUE	VU
Oxyruncus.cristatus	3	High	FALSE	LC
Oxyura.ferruginea	235	Non-forest	FALSE	LC
Oxyura.jamaicensis	1	Non-forest	FALSE	LC
Oxyura.vittata	7	Non-forest	FALSE	LC
Pachyramphus.albogriseus	360	High	FALSE	LC
Pachyramphus.castaneus	60	Medium	FALSE	LC
Pachyramphus.cinnamomeus	1291	Medium	FALSE	LC
Pachyramphus.homochrous	499	Medium	FALSE	LC
Pachyramphus.marginatus	9	High	FALSE	LC
Pachyramphus.minor	16	High	FALSE	LC
Pachyramphus.polychopterus	1011	Medium	FALSE	LC
Pachyramphus.rufus	240	Low	FALSE	LC
Pachyramphus.spodiurus	23	Low	FALSE	EN
Pachyramphus.validus	6	High	FALSE	LC
Pachyramphus.versicolor	847	Medium	FALSE	LC
Pachysylvia.aurantiifrons	85	Medium	FALSE	LC
Pachysylvia.decurtata	505	Medium	FALSE	LC
Pachysylvia.hypoxantha	13	High	FALSE	LC
Pachysylvia.semibrunnea	604	Medium	TRUE	LC
Pandion.haliaetus	240	Low	FALSE	LC
Panyptila.cayennensis	238	Medium	FALSE	LC
Parabuteo.leucorrhous	170	Medium	FALSE	LC
Parabuteo.unicinctus	77	Low	FALSE	LC
Pardirallus.maculatus	7	Non-forest	FALSE	LC
Pardirallus.nigricans	210	Non-forest	FALSE	LC
Pardirallus.sanguinolentus	135	Non-forest	FALSE	LC
Parkerthraustes.humeralis	9	High	FALSE	LC
Parkesia.motacilla	14	Low	FALSE	LC
Parkesia.noveboracensis	310	Low	FALSE	LC
Paroaria.capitata	1	Non-forest	FALSE	LC
Paroaria.coronata	14	Non-forest	FALSE	LC
Paroaria.gularis	67	Low	FALSE	LC
Paroaria.nigrogenis	4	Low	FALSE	LC
Passer.domesticus	84	Low	FALSE	LC
Passerina.cyanea	1	Medium	FALSE	LC
Patagioenas.cayennensis	1168	Medium	FALSE	LC
Patagioenas.corensis	1	Medium	FALSE	LC
Patagioenas.goodsoni	194	High	FALSE	LC
Patagioenas.oenops	4	Medium	TRUE	VU
Patagioenas.picazuro	53	Medium	FALSE	LC
Patagioenas.plumbea	1566	Medium	FALSE	LC
Patagioenas.speciosa	148	Medium	FALSE	LC
Patagioenas.subvinacea	1646	High	FALSE	VU
Patagona.gigas	220	Low	FALSE	LC
Pauxi.pauxi	9	High	FALSE	EN
Pelecanus.occidentalis	7	Non-forest	FALSE	LC
Penelope.argyrotis	272	Medium	FALSE	LC
Penelope.barbata	52	High	TRUE	VU
Penelope.dabbenei	13	High	TRUE	LC
Penelope.jacquacu	54	High	FALSE	LC
Penelope.montagnii	630	High	FALSE	LC
Penelope.obscura	52	Medium	FALSE	LC
Penelope.ortoni	10	High	FALSE	EN
Penelope.perspicax	213	High	TRUE	EN
Penelope.purpurascens	371	High	FALSE	LC
Petrochelidon.pyrrhonota	45	Low	FALSE	LC
Petrochelidon.rufocollaris	12	Non-forest	FALSE	LC
Phacellodomus.maculipectus	15	Medium	FALSE	LC
Phacellodomus.ruber	1	Medium	FALSE	LC
Phacellodomus.striaticeps	59	Low	FALSE	LC
Phaenostictus.mcleannani	6	Medium	FALSE	LC
Phaethornis.anthophilus	153	Medium	FALSE	LC
Phaethornis.atrimentalis	6	High	FALSE	LC
Phaethornis.augusti	79	Medium	FALSE	LC
Phaethornis.bourcieri	14	High	FALSE	LC
Phaethornis.guy	1467	Medium	FALSE	LC
Phaethornis.hispidus	54	High	FALSE	LC
Phaethornis.koepckeae	4	High	FALSE	NT
Phaethornis.malaris	49	High	FALSE	LC
Phaethornis.philippii	1	High	FALSE	LC
Phaethornis.pretrei	11	Medium	FALSE	LC
Phaethornis.ruber	50	Medium	FALSE	LC
Phaethornis.rupurumii	1	Medium	FALSE	LC
Phaethornis.striigularis	474	Medium	FALSE	LC
Phaethornis.stuarti	13	Medium	FALSE	LC
Phaethornis.subochraceus	1	High	FALSE	LC
Phaethornis.syrmatophorus	1408	High	TRUE	LC
Phaethornis.yaruqui	1652	High	FALSE	LC
Phaetusa.simplex	9	Non-forest	FALSE	LC
Phalacrocorax.brasilianus	676	Non-forest	FALSE	LC
Steganopus.tricolor	41	Low	FALSE	LC
Phalcoboenus.carunculatus	59	Non-forest	TRUE	LC
Phalcoboenus.megalopterus	140	Non-forest	FALSE	LC
Pharomachrus.antisianus	418	High	FALSE	LC
Pharomachrus.auriceps	1991	High	FALSE	LC
Pharomachrus.fulgidus	197	High	FALSE	LC
Pharomachrus.pavoninus	14	High	FALSE	LC
Phelpsia.inornata	3	Low	FALSE	LC
Pheucticus.aureoventris	227	Medium	FALSE	LC
Pheucticus.chrysogaster	642	Low	FALSE	LC
Pheucticus.ludovicianus	564	Medium	FALSE	LC
Pheugopedius.coraya	137	Medium	FALSE	LC
Pheugopedius.eisenmanni	57	Medium	FALSE	LC
Pheugopedius.fasciatoventris	342	Medium	FALSE	LC
Pheugopedius.genibarbis	100	Medium	FALSE	LC
Pheugopedius.mystacalis	1747	Medium	FALSE	LC
Pheugopedius.rutilus	248	Medium	FALSE	LC
Pheugopedius.spadix	212	High	FALSE	LC
Philydor.erythrocercum	44	High	FALSE	LC
Philydor.erythropterum	8	High	FALSE	LC
Philydor.fuscipenne	20	High	FALSE	LC
Philydor.pyrrhodes	1	High	FALSE	LC
Philydor.rufum	1063	High	FALSE	LC
Phimosus.infuscatus	1169	Non-forest	FALSE	LC
Phlegopsis.erythroptera	1	High	FALSE	LC
Phlegopsis.nigromaculata	20	High	FALSE	LC
Phleocryptes.melanops	101	Non-forest	FALSE	LC
Phlogophilus.harterti	15	High	FALSE	NT
Phlogophilus.hemileucurus	138	High	TRUE	VU
Phoenicoparrus.andinus	1	Non-forest	FALSE	VU
Phoenicopterus.chilensis	33	Non-forest	FALSE	NT
Corydospiza.alaudina	79	Non-forest	FALSE	LC
Phrygilus.atriceps	1	Low	FALSE	LC
Rhopospina.fruticeti	53	Non-forest	FALSE	LC
Phrygilus.gayi	3	Non-forest	FALSE	LC
Phrygilus.punensis	89	Non-forest	FALSE	LC
Phyllomyias.cinereiceps	300	High	TRUE	LC
Phyllomyias.griseiceps	1012	Medium	FALSE	LC
Phyllomyias.nigrocapillus	394	Medium	TRUE	LC
Phyllomyias.plumbeiceps	75	High	FALSE	LC
Phyllomyias.sclateri	91	Medium	FALSE	LC
Phyllomyias.uropygialis	47	Medium	TRUE	LC
Phyllomyias.weedeni	2	High	TRUE	VU
Phylloscartes.flaviventris	4	High	FALSE	LC
Phylloscartes.gualaquizae	181	High	FALSE	NT
Pogonotriccus.lanyoni	42	High	TRUE	EN
Pogonotriccus.ophthalmicus	679	High	FALSE	LC
Pogonotriccus.orbitalis	30	High	FALSE	LC
Phylloscartes.parkeri	14	High	FALSE	LC
Pogonotriccus.poecilotis	308	High	FALSE	LC
Phylloscartes.superciliaris	42	High	FALSE	LC
Pogonotriccus.venezuelanus	2	High	FALSE	NT
Phylloscartes.ventralis	130	High	FALSE	LC
Phytotoma.rutila	2	Non-forest	FALSE	LC
Piaya.melanogaster	4	Medium	FALSE	LC
Piculus.chrysochloros	11	Medium	FALSE	LC
Piculus.flavigula	3	Medium	FALSE	LC
Piculus.leucolaemus	42	High	FALSE	LC
Piculus.litae	16	High	FALSE	LC
Picumnus.albosquamatus	7	Medium	FALSE	LC
Picumnus.aurifrons	4	High	FALSE	LC
Picumnus.cinnamomeus	1	Medium	FALSE	LC
Picumnus.cirratus	28	Medium	FALSE	LC
Picumnus.dorbignyanus	70	High	TRUE	LC
Picumnus.granadensis	521	Medium	TRUE	LC
Picumnus.lafresnayi	154	High	FALSE	LC
Picumnus.olivaceus	677	Medium	FALSE	LC
Picumnus.rufiventris	12	High	FALSE	LC
Picumnus.sclateri	50	High	FALSE	LC
Picumnus.steindachneri	28	High	TRUE	EN
Picumnus.subtilis	20	High	FALSE	LC
Pilherodius.pileatus	34	Non-forest	FALSE	LC
Pionites.melanocephalus	35	High	FALSE	LC
Pionus.chalcopterus	2398	Medium	FALSE	LC
Pionus.maximiliani	46	Medium	FALSE	LC
Pionus.sordidus	1594	Medium	FALSE	LC
Pipra.fasciicauda	13	High	FALSE	LC
Pipra.filicauda	14	Medium	FALSE	LC
Pipraeidea.melanonota	1081	Low	FALSE	LC
Pipreola.arcuata	236	High	TRUE	LC
Pipreola.aureopectus	253	High	TRUE	LC
Pipreola.chlorolepidota	35	High	FALSE	NT
Pipreola.formosa	16	High	FALSE	LC
Pipreola.intermedia	40	High	FALSE	LC
Pipreola.jucunda	281	High	FALSE	LC
Pipreola.lubomirskii	26	High	TRUE	LC
Pipreola.pulchra	28	High	FALSE	LC
Pipreola.riefferii	1412	High	TRUE	LC
Piprites.chloris	95	High	FALSE	LC
Piranga.leucoptera	539	Medium	FALSE	LC
Piranga.olivacea	356	Medium	FALSE	LC
Piranga.rubra	2566	Medium	FALSE	LC
Piranga.rubriceps	78	Medium	TRUE	LC
Philohydor.lictor	82	Low	FALSE	LC
Pitangus.sulphuratus	2743	Low	FALSE	LC
Pithys.albifrons	17	High	FALSE	LC
Pittasoma.rufopileatum	15	High	FALSE	NT
Platalea.ajaja	12	Non-forest	FALSE	LC
Platyrinchus.coronatus	6	High	FALSE	LC
Platyrinchus.flavigularis	6	High	FALSE	LC
Plegadis.chihi	17	Non-forest	FALSE	LC
Plegadis.falcinellus	2	Non-forest	FALSE	LC
Plegadis.ridgwayi	127	Non-forest	TRUE	LC
Ploceus.cucullatus	1	Low	FALSE	LC
Pluvialis.dominica	10	Non-forest	FALSE	LC
Pluvialis.squatarola	1	Non-forest	FALSE	LC
Podiceps.major	6	Non-forest	FALSE	LC
Podilymbus.podiceps	287	Non-forest	FALSE	LC
Poecilotriccus.albifacies	10	High	FALSE	LC
Poecilotriccus.calopterus	91	Medium	FALSE	LC
Poecilotriccus.capitalis	64	Medium	FALSE	LC
Poecilotriccus.latirostris	38	Low	FALSE	LC
Poecilotriccus.luluae	59	High	TRUE	EN
Poecilotriccus.plumbeiceps	52	Medium	FALSE	LC
Poecilotriccus.pulchellus	17	Medium	FALSE	LC
Poecilotriccus.ruficeps	439	Low	TRUE	LC
Poecilotriccus.sylvia	192	Medium	FALSE	LC
Polioptila.dumicola	14	Low	FALSE	LC
Polioptila.schistaceigula	75	High	FALSE	LC
Polioxolmis.rufipennis	15	Low	TRUE	LC
Poospiza.baeri	9	Low	FALSE	VU
Poospizopsis.caesar	27	Non-forest	TRUE	LC
Poospiza.goeringi	2	Medium	TRUE	VU
Poospizopsis.hypocondria	6	Non-forest	FALSE	LC
Poospiza.whitii	11	Non-forest	FALSE	LC
Porphyrio.flavirostris	1	Non-forest	FALSE	LC
Porphyrio.martinicus	230	Non-forest	FALSE	LC
Gallinula.melanops	87	Non-forest	FALSE	LC
Porzana.carolina	37	Non-forest	FALSE	LC
Premnoplex.brunnescens	928	High	FALSE	LC
Premnornis.guttuliger	258	High	TRUE	LC
Primolius.auricollis	20	Medium	FALSE	LC
Primolius.couloni	34	High	FALSE	VU
Progne.chalybea	341	Low	FALSE	LC
Progne.elegans	6	Low	FALSE	LC
Progne.subis	7	Medium	FALSE	LC
Progne.tapera	132	Non-forest	FALSE	LC
Protonotaria.citrea	32	Medium	FALSE	LC
Psarocolius.atrovirens	261	Medium	TRUE	LC
Psarocolius.cassini	23	High	FALSE	EN
Psarocolius.decumanus	1162	Medium	FALSE	LC
Psarocolius.guatimozinus	2	Medium	FALSE	LC
Psarocolius.viridis	24	High	FALSE	LC
Psarocolius.wagleri	177	Medium	FALSE	LC
Pseudastur.albicollis	37	High	FALSE	LC
Pseudastur.occidentalis	61	High	FALSE	EN
Pseudocolaptes.boissonneauii	704	High	TRUE	LC
Pseudocolopteryx.acutipennis	42	Non-forest	FALSE	LC
Pseudosaltator.rufiventris	1	Medium	FALSE	NT
Pseudospingus.verticalis	90	Medium	TRUE	LC
Pseudospingus.xanthophthalmus	44	High	FALSE	LC
Pseudotriccus.pelzelni	239	High	FALSE	LC
Pseudotriccus.ruficeps	379	High	TRUE	LC
Pseudotriccus.simplex	5	High	TRUE	LC
Psilopsiagon.aurifrons	2	Non-forest	FALSE	LC
Psilopsiagon.aymara	10	Non-forest	FALSE	LC
Psittacara.erythrogenys	168	Medium	FALSE	NT
Psittacara.leucophthalmus	251	Medium	FALSE	LC
Psittacara.mitratus	182	High	FALSE	LC
Psittacara.wagleri	1090	Medium	TRUE	NT
Psittacula.krameri	14	Medium	FALSE	LC
Psophia.leucoptera	2	High	FALSE	NT
Pteroglossus.azara	28	Medium	FALSE	LC
Pteroglossus.beauharnaisii	1	High	FALSE	LC
Pteroglossus.castanotis	228	Medium	FALSE	LC
Pteroglossus.pluricinctus	92	High	FALSE	LC
Pterophanes.cyanopterus	132	Medium	TRUE	LC
Pulsatrix.melanota	162	High	FALSE	LC
Pulsatrix.perspicillata	102	Medium	FALSE	LC
Pygiptila.stellaris	2	High	FALSE	LC
Pygochelidon.cyanoleuca	6081	Non-forest	FALSE	LC
Pyriglena.leuconota	247	High	FALSE	LC
Pyrilia.barrabandi	2	High	FALSE	NT
Pyrilia.pulchra	314	Medium	FALSE	LC
Pyrilia.pyrilia	52	High	FALSE	NT
Pyroderus.scutatus	291	High	FALSE	LC
Pyrrhomyias.cinnamomeus	2573	Medium	FALSE	LC
Pyrrhura.albipectus	35	High	TRUE	VU
Pyrrhura.calliptera	60	High	TRUE	VU
Pyrrhura.hoematotis	45	Medium	FALSE	LC
Pyrrhura.molinae	79	High	FALSE	LC
Pyrrhura.orcesi	31	High	TRUE	EN
Pyrrhura.rhodocephala	54	Medium	TRUE	LC
Pyrrhura.viridicata	78	High	TRUE	EN
Querula.purpurata	259	High	FALSE	LC
Quiscalus.lugubris	292	Low	FALSE	LC
Quiscalus.mexicanus	9	Low	FALSE	LC
Rallus.limicola	42	Non-forest	FALSE	LC
Rallus.semiplumbeus	43	Non-forest	TRUE	EN
Ramphastos.ambiguus	1496	High	FALSE	NT
Ramphastos.brevis	1422	Medium	FALSE	LC
Ramphastos.sulfuratus	128	Medium	FALSE	LC
Ramphastos.toco	29	Medium	FALSE	LC
Ramphocaenus.melanurus	217	High	FALSE	LC
Ramphocelus.carbo	1242	Low	FALSE	LC
Ramphocelus.dimidiatus	1593	Low	FALSE	LC
Ramphocelus.melanogaster	38	Low	FALSE	LC
Ramphocelus.nigrogularis	16	Medium	FALSE	LC
Ramphomicron.dorsale	54	High	TRUE	EN
Ramphomicron.microrhynchum	127	Medium	TRUE	LC
Ramphotrigon.fuscicauda	6	Medium	FALSE	LC
Ramphotrigon.megacephalum	30	Medium	FALSE	LC
Ramphotrigon.ruficauda	2	Medium	FALSE	LC
Rhegmatorhina.melanosticta	16	High	FALSE	LC
Rhodinocichla.rosea	177	Low	FALSE	LC
Rhodospingus.cruentus	20	Medium	FALSE	LC
Rhynchocyclus.fulvipectus	82	High	FALSE	LC
Rhynchocyclus.pacificus	39	High	FALSE	LC
Rhynchortyx.cinctus	1	High	FALSE	LC
Rhynchospiza.stolzmanni	7	Low	FALSE	LC
Rhynchospiza.strigiceps	10	Low	FALSE	LC
Rhynchotus.maculicollis	10	Non-forest	TRUE	LC
Rhynchotus.rufescens	2	Non-forest	FALSE	LC
Rhytipterna.holerythra	25	High	FALSE	LC
Rhytipterna.simplex	27	High	FALSE	LC
Riparia.riparia	75	Non-forest	FALSE	LC
Rollandia.rolland	89	Non-forest	FALSE	LC
Rostrhamus.sociabilis	29	Non-forest	FALSE	LC
Rupicola.peruvianus	1322	High	FALSE	LC
Rupornis.magnirostris	5352	Low	FALSE	LC
Rynchops.niger	4	Non-forest	FALSE	LC
Saltator.atripennis	2563	Medium	FALSE	LC
Saltator.aurantiirostris	240	Low	FALSE	LC
Saltator.cinctus	88	High	FALSE	NT
Saltator.grossus	290	Medium	FALSE	LC
Saltator.maximus	2837	Medium	FALSE	LC
Saltator.nigriceps	28	Medium	FALSE	LC
Saltator.orenocensis	2	Medium	FALSE	LC
Saltator.striatipectus	2088	Low	FALSE	LC
Sapayoa.aenigma	6	High	FALSE	LC
Sappho.sparganurus	53	Low	FALSE	LC
Sarcoramphus.papa	122	High	FALSE	LC
Sarkidiornis.sylvicola	35	Non-forest	FALSE	LC
Satrapa.icterophrys	19	Low	FALSE	LC
Sayornis.nigricans	3265	Non-forest	FALSE	LC
Schiffornis.aenea	5	High	TRUE	LC
Schiffornis.stenorhyncha	20	High	FALSE	LC
Schiffornis.turdina	14	High	FALSE	LC
Schiffornis.veraepacis	88	High	FALSE	LC
Schistes.albogularis	570	High	TRUE	LC
Schistes.geoffroyi	71	High	FALSE	LC
Schistochlamys.melanopis	128	Non-forest	FALSE	LC
Schoeniophylax.phryganophilus	1	Low	FALSE	LC
Sciaphylax.castanea	29	High	FALSE	LC
Sciaphylax.hemimelaena	69	High	FALSE	LC
Sclateria.naevia	2	Medium	FALSE	LC
Sclerurus.albigularis	51	High	FALSE	NT
Sclerurus.guatemalensis	14	High	FALSE	LC
Sclerurus.mexicanus	111	High	FALSE	LC
Scytalopus.acutirostris	13	High	TRUE	LC
Scytalopus.affinis	1	Non-forest	TRUE	LC
Scytalopus.atratus	391	High	FALSE	LC
Scytalopus.bolivianus	26	High	TRUE	LC
Scytalopus.canus	13	Medium	TRUE	EN
Scytalopus.caracae	62	Medium	FALSE	LC
Scytalopus.chocoensis	124	High	FALSE	LC
Scytalopus.femoralis	108	High	FALSE	LC
Scytalopus.gettyae	4	High	TRUE	NT
Scytalopus.griseicollis	144	Medium	TRUE	LC
Scytalopus.latebricola	81	High	FALSE	LC
Scytalopus.latrans	825	Medium	TRUE	LC
Scytalopus.macropus	11	High	TRUE	LC
Scytalopus.meridanus	21	Medium	FALSE	LC
Scytalopus.micropterus	164	Medium	TRUE	LC
Scytalopus.opacus	66	Medium	TRUE	LC
Scytalopus.parkeri	93	High	TRUE	LC
Scytalopus.parvirostris	132	High	TRUE	LC
Scytalopus.perijanus	28	Medium	TRUE	VU
Scytalopus.robbinsi	6	High	TRUE	EN
Scytalopus.rodriguezi	15	High	TRUE	EN
Scytalopus.sanctaemartae	89	High	FALSE	LC
Scytalopus.schulenbergi	25	High	TRUE	LC
Scytalopus.simonsi	15	Low	TRUE	LC
Scytalopus.spillmanni	943	High	TRUE	LC
Scytalopus.stilesi	192	High	TRUE	LC
Scytalopus.superciliaris	12	High	FALSE	LC
Scytalopus.unicolor	10	High	TRUE	LC
Scytalopus.urubambae	5	High	TRUE	LC
Scytalopus.vicinior	735	High	FALSE	LC
Seiurus.aurocapilla	1	Medium	FALSE	LC
Semnornis.ramphastinus	1189	High	TRUE	NT
Sericossypha.albocristata	217	Medium	FALSE	VU
Serpophaga.cinerea	1064	Medium	FALSE	LC
Serpophaga.griseicapilla	2	Low	FALSE	LC
Serpophaga.hypoleuca	2	Non-forest	FALSE	LC
Serpophaga.nigricans	11	Low	FALSE	LC
Setopagis.parvula	2	Medium	FALSE	LC
Setophaga.americana	5	Medium	FALSE	LC
Setophaga.caerulescens	1	Medium	FALSE	LC
Setophaga.castanea	289	Medium	FALSE	LC
Setophaga.cerulea	316	Medium	FALSE	VU
Setophaga.fusca	4145	Medium	FALSE	LC
Setophaga.pensylvanica	1	Low	FALSE	LC
Setophaga.petechia	434	Low	FALSE	LC
Setophaga.ruticilla	709	Medium	FALSE	LC
Setophaga.striata	164	Medium	FALSE	LC
Setophaga.virens	6	Medium	FALSE	LC
Sicalis.citrina	6	Non-forest	FALSE	LC
Sicalis.flaveola	2584	Non-forest	FALSE	LC
Sicalis.luteola	127	Non-forest	FALSE	LC
Sicalis.olivascens	42	Non-forest	FALSE	LC
Sicalis.uropigyalis	1	Non-forest	FALSE	LC
Sipia.berlepschi	19	High	FALSE	LC
Sipia.nigricauda	177	High	FALSE	LC
Sipia.palliata	60	High	FALSE	NT
Siptornis.striaticollis	10	High	TRUE	LC
Sirystes.albogriseus	3	High	FALSE	LC
Snowornis.cryptolophus	138	High	FALSE	LC
Snowornis.subalaris	112	High	FALSE	NT
Spatula.clypeata	1	Non-forest	FALSE	LC
Spatula.cyanoptera	103	Non-forest	FALSE	LC
Spatula.discors	251	Non-forest	FALSE	LC
Spatula.platalea	12	Non-forest	FALSE	LC
Spatula.puna	112	Non-forest	FALSE	LC
Spatula.versicolor	1	Non-forest	FALSE	LC
Sphenopsis.frontalis	423	Medium	TRUE	LC
Spinus.atratus	14	Non-forest	FALSE	LC
Spinus.crassirostris	3	Low	FALSE	LC
Spinus.magellanicus	612	Low	FALSE	LC
Spinus.olivaceus	169	Medium	FALSE	LC
Spinus.psaltria	1554	Non-forest	FALSE	LC
Spinus.siemiradzkii	10	Low	FALSE	VU
Spinus.spinescens	301	Medium	TRUE	LC
Spinus.xanthogastrus	753	Low	FALSE	LC
Spiza.americana	2	Non-forest	FALSE	LC
Spizaetus.isidori	86	High	TRUE	EN
Spizaetus.melanoleucus	30	Low	FALSE	LC
Spizaetus.ornatus	136	High	FALSE	NT
Spizaetus.tyrannus	294	Medium	FALSE	LC
Spodiornis.rusticus	70	Medium	FALSE	LC
Sporophila.angolensis	283	Low	FALSE	LC
Sporophila.atrirostris	7	Non-forest	FALSE	LC
Sporophila.bouvronides	13	Non-forest	FALSE	LC
Sporophila.caerulescens	26	Non-forest	FALSE	LC
Sporophila.castaneiventris	305	Non-forest	FALSE	LC
Sporophila.collaris	1	Non-forest	FALSE	LC
Sporophila.funerea	298	Medium	FALSE	LC
Sporophila.intermedia	379	Non-forest	FALSE	LC
Sporophila.lineola	7	Non-forest	FALSE	LC
Sporophila.luctuosa	351	Non-forest	FALSE	LC
Sporophila.minuta	354	Non-forest	FALSE	LC
Sporophila.murallae	14	Low	FALSE	LC
Sporophila.nigricollis	3390	Non-forest	FALSE	LC
Sporophila.peruviana	3	Low	FALSE	LC
Sporophila.plumbea	5	Non-forest	FALSE	LC
Sporophila.schistacea	331	Medium	FALSE	LC
Sporophila.simplex	19	Non-forest	FALSE	LC
Sporophila.telasco	11	Non-forest	FALSE	LC
Steatornis.caripensis	110	High	FALSE	LC
Stelgidopteryx.ruficollis	3538	Low	FALSE	LC
Sternoclyta.cyanopectus	14	High	FALSE	LC
Sternula.superciliaris	3	Non-forest	FALSE	LC
Stigmatura.budytoides	5	Low	FALSE	LC
Streptopelia.roseogrisea	1	Non-forest	FALSE	LC
Streptoprocne.rutila	1179	Medium	FALSE	LC
Streptoprocne.zonaris	3439	Medium	FALSE	LC
Sturnella.magna	351	Non-forest	FALSE	LC
Sublegatus.arenarum	3	Medium	FALSE	LC
Sublegatus.modestus	4	Medium	FALSE	LC
Suiriri.suiriri	2	Low	FALSE	LC
Sula.leucogaster	1	Non-forest	FALSE	LC
Synallaxis.albescens	941	Non-forest	FALSE	LC
Synallaxis.albigularis	216	Non-forest	FALSE	LC
Synallaxis.azarae	3087	Low	FALSE	LC
Synallaxis.brachyura	1878	Low	FALSE	LC
Synallaxis.cabanisi	34	Medium	FALSE	NT
Synallaxis.candei	1	Medium	FALSE	LC
Synallaxis.castanea	46	Medium	FALSE	LC
Synallaxis.cherriei	3	High	FALSE	NT
Synallaxis.cinnamomea	196	Medium	FALSE	LC
Synallaxis.courseni	5	Medium	FALSE	VU
Synallaxis.frontalis	32	Medium	FALSE	LC
Synallaxis.fuscorufa	123	Medium	FALSE	VU
Synallaxis.gujanensis	75	Medium	FALSE	LC
Synallaxis.hypochondriaca	1	Non-forest	TRUE	VU
Synallaxis.hypospodia	7	Non-forest	FALSE	LC
Synallaxis.maranonica	6	Medium	TRUE	CR
Synallaxis.moesta	75	Medium	FALSE	NT
Synallaxis.rutilans	10	High	FALSE	LC
Synallaxis.scutata	23	High	FALSE	LC
Synallaxis.subpudica	128	Medium	TRUE	LC
Synallaxis.tithys	36	Medium	FALSE	VU
Synallaxis.unirufa	607	Medium	TRUE	LC
Synallaxis.zimmeri	2	Low	FALSE	EN
Syndactyla.guttulata	25	High	FALSE	LC
Syndactyla.ruficollis	53	High	FALSE	VU
Syndactyla.rufosuperciliata	105	Medium	FALSE	LC
Syndactyla.subalaris	1304	High	FALSE	LC
Syndactyla.ucayalae	12	High	FALSE	NT
Syrigma.sibilatrix	123	Non-forest	FALSE	LC
Tachornis.furcata	6	Medium	FALSE	LC
Tachornis.squamata	98	Low	FALSE	LC
Tachuris.rubrigastra	98	Non-forest	FALSE	LC
Tachybaptus.dominicus	174	Non-forest	FALSE	LC
Tachycineta.albiventer	89	Low	FALSE	LC
Tachycineta.meyeni	1	Low	FALSE	LC
Tachycineta.leucorrhoa	7	Low	FALSE	LC
Islerothraupis.cristata	82	Low	FALSE	LC
Chrysocorypha.delatrii	242	Medium	FALSE	LC
Islerothraupis.luctuosa	925	Medium	FALSE	LC
Islerothraupis.rufiventer	14	Medium	FALSE	LC
Tachyphonus.rufus	2270	Low	FALSE	LC
Maschalethraupis.surinama	30	Medium	FALSE	LC
Tangara.argyrofenges	13	Medium	TRUE	VU
Tangara.callophrys	32	Medium	FALSE	LC
Tangara.chilensis	647	Medium	FALSE	LC
Tangara.chrysotis	228	Medium	FALSE	LC
Tangara.cyanicollis	4007	Low	FALSE	LC
Tangara.cyanotis	56	Medium	TRUE	LC
Tangara.florida	61	Medium	FALSE	LC
Tangara.gyrola	3646	Medium	FALSE	LC
Tangara.heinei	2215	Medium	TRUE	LC
Tangara.icterocephala	1488	Medium	FALSE	LC
Tangara.inornata	214	Medium	FALSE	LC
Tangara.johannae	53	Medium	FALSE	NT
Tangara.labradorides	1483	Medium	TRUE	LC
Tangara.larvata	438	Low	FALSE	LC
Tangara.lavinia	87	Medium	FALSE	LC
Tangara.meyerdeschauenseei	2	Low	TRUE	NT
Tangara.nigrocincta	153	Medium	FALSE	LC
Tangara.nigroviridis	2513	Medium	FALSE	LC
Tangara.palmeri	212	High	FALSE	LC
Tangara.phillipsi	1	High	FALSE	NT
Tangara.rufigenis	8	Medium	FALSE	LC
Tangara.schrankii	366	Medium	FALSE	LC
Tangara.viridicollis	193	Medium	TRUE	LC
Tangara.vitriolina	2978	Low	TRUE	LC
Tangara.xanthocephala	1386	Medium	TRUE	LC
Tapera.naevia	874	Non-forest	FALSE	LC
Taphrolesbia.griseiventris	10	Non-forest	TRUE	EN
Taphrospilus.hypostictus	250	High	FALSE	LC
Taraba.major	550	Medium	FALSE	LC
Tarphonomus.harterti	1	Non-forest	TRUE	LC
Terenotriccus.erythrurus	69	High	FALSE	LC
Tersina.viridis	1326	Medium	FALSE	LC
Thalasseus.maximus	1	Non-forest	FALSE	LC
Thalurania.colombica	2208	Medium	FALSE	LC
Thalurania.furcata	442	Medium	FALSE	LC
Thamnistes.aequatorialis	38	High	FALSE	LC
Thamnomanes.ardesiacus	31	High	FALSE	LC
Thamnomanes.caesius	11	High	FALSE	LC
Thamnomanes.schistogynus	22	High	FALSE	LC
Thamnophilus.aethiops	18	High	FALSE	LC
Thamnophilus.amazonicus	1	Medium	FALSE	LC
Thamnophilus.aroyae	20	Medium	TRUE	LC
Thamnophilus.atrinucha	585	Medium	FALSE	LC
Thamnophilus.caerulescens	169	Medium	FALSE	LC
Thamnophilus.doliatus	261	Medium	FALSE	LC
Thamnophilus.melanonotus	5	Medium	FALSE	LC
Thamnophilus.multistriatus	1633	Medium	TRUE	LC
Thamnophilus.murinus	35	High	FALSE	LC
Thamnophilus.nigriceps	11	Medium	FALSE	LC
Thamnophilus.nigrocinereus	1	Medium	FALSE	NT
Thamnophilus.palliatus	60	Medium	FALSE	LC
Thamnophilus.punctatus	15	Medium	FALSE	LC
Thamnophilus.schistaceus	107	High	FALSE	LC
Thamnophilus.tenuepunctatus	313	Medium	FALSE	VU
Thamnophilus.unicolor	469	High	TRUE	LC
Thamnophilus.zarumae	56	Medium	FALSE	LC
Psittacara.acuticaudatus	10	Low	FALSE	LC
Theristicus.caerulescens	1	Non-forest	FALSE	LC
Theristicus.caudatus	202	Non-forest	FALSE	LC
Thlypopsis.fulviceps	72	Medium	FALSE	LC
Thlypopsis.inornata	11	Non-forest	TRUE	LC
Thlypopsis.ornata	156	Medium	FALSE	LC
Thlypopsis.pectoralis	4	Non-forest	TRUE	LC
Thlypopsis.ruficeps	127	Medium	FALSE	LC
Thlypopsis.sordida	23	Medium	FALSE	LC
Thlypopsis.superciliaris	462	Medium	TRUE	LC
Sporathraupis.cyanocephala	1712	Low	TRUE	LC
Tangara.episcopus	8104	Low	FALSE	LC
Tangara.glaucocolpa	14	Low	FALSE	LC
Tangara.palmarum	5665	Medium	FALSE	LC
Tangara.sayaca	114	Low	FALSE	LC
Threnetes.leucurus	34	Medium	FALSE	LC
Threnetes.ruckeri	81	Medium	FALSE	LC
Thripadectes.flammulatus	155	High	TRUE	LC
Thripadectes.holostictus	355	Medium	TRUE	LC
Thripadectes.ignobilis	195	High	FALSE	LC
Thripadectes.melanorhynchus	157	Medium	FALSE	LC
Thripadectes.scrutator	12	High	TRUE	LC
Thripadectes.virgaticeps	487	Medium	TRUE	LC
Cranioleuca.berlepschi	14	Medium	TRUE	VU
Thripophaga.fusciceps	14	High	FALSE	LC
Thryophilus.nicefori	34	Non-forest	TRUE	CR
Thryophilus.rufalbus	149	Medium	FALSE	LC
Melanospiza.bicolor	181	Low	FALSE	LC
Asemospiza.fuliginosa	13	Medium	FALSE	LC
Asemospiza.obscura	658	Low	FALSE	LC
Tiaris.olivaceus	1899	Non-forest	FALSE	LC
Tigrisoma.fasciatum	224	High	FALSE	LC
Tigrisoma.lineatum	59	Low	FALSE	LC
Tinamus.guttatus	4	High	FALSE	NT
Tinamus.major	108	High	FALSE	NT
Tinamus.osgoodi	35	High	FALSE	VU
Tinamus.tao	74	High	FALSE	VU
Tityra.inquisitor	205	Medium	FALSE	LC
Tityra.semifasciata	912	Medium	FALSE	LC
Todirostrum.chrysocrotaphum	64	Medium	FALSE	LC
Todirostrum.cinereum	2701	Low	FALSE	LC
Todirostrum.maculatum	4	Low	FALSE	LC
Todirostrum.nigriceps	149	Medium	FALSE	LC
Tolmomyias.poliocephalus	69	Medium	FALSE	LC
Tolmomyias.sulphurescens	614	Medium	FALSE	LC
Tolmomyias.traylori	2	High	FALSE	LC
Touit.batavicus	10	Medium	FALSE	LC
Touit.dilectissimus	43	High	FALSE	LC
Touit.huetii	4	High	FALSE	VU
Touit.stictopterus	15	High	TRUE	VU
Trichothraupis.melanops	26	Medium	FALSE	LC
Tringa.flavipes	147	Non-forest	FALSE	LC
Tringa.melanoleuca	139	Low	FALSE	LC
Tringa.solitaria	169	Medium	FALSE	LC
Troglodytes.solstitialis	1354	High	FALSE	LC
Trogon.chionurus	237	Medium	FALSE	LC
Trogon.comptus	256	High	FALSE	LC
Trogon.curucui	136	Medium	FALSE	LC
Trogon.melanurus	51	Medium	FALSE	LC
Trogon.mesurus	64	Medium	FALSE	LC
Trogon.personatus	1812	High	FALSE	LC
Trogon.rufus	47	High	FALSE	LC
Trogon.viridis	166	Medium	FALSE	LC
Turdus.albicollis	222	Medium	FALSE	LC
Turdus.amaurochalinus	28	Low	FALSE	LC
Turdus.flavipes	236	Medium	FALSE	LC
Turdus.fulviventris	91	Medium	TRUE	LC
Turdus.fumigatus	14	Medium	FALSE	LC
Turdus.fuscater	3736	Low	TRUE	LC
Turdus.grayi	319	Low	FALSE	LC
Turdus.hauxwelli	35	High	FALSE	LC
Turdus.lawrencii	3	High	FALSE	LC
Turdus.leucomelas	761	Medium	FALSE	LC
Turdus.leucops	323	High	FALSE	LC
Turdus.maculirostris	1588	Low	FALSE	LC
Turdus.maranonicus	32	Medium	TRUE	LC
Turdus.nigriceps	53	Medium	FALSE	LC
Turdus.nudigenis	280	Low	FALSE	LC
Turdus.obsoletus	107	Medium	FALSE	LC
Turdus.olivater	181	Medium	FALSE	LC
Turdus.reevei	116	Medium	FALSE	LC
Turdus.rufiventris	87	Low	FALSE	LC
Turdus.sanchezorum	5	High	FALSE	LC
Turdus.serranus	1203	Medium	TRUE	LC
Tyranneutes.stolzmanni	59	High	FALSE	LC
Tyrannopsis.sulphurea	2	Medium	FALSE	LC
Tyrannulus.elatus	525	Medium	FALSE	LC
Tyrannus.albogularis	2	Low	FALSE	LC
Tyrannus.dominicensis	13	Low	FALSE	LC
Tyrannus.melancholicus	7792	Low	FALSE	LC
Tyrannus.niveigularis	121	Low	FALSE	LC
Tyrannus.savana	245	Low	FALSE	LC
Tyrannus.tyrannus	137	Low	FALSE	LC
Upucerthia.dumetaria	1	Non-forest	FALSE	LC
Upucerthia.validirostris	10	Non-forest	FALSE	LC
Urochroa.bougueri	371	High	TRUE	LC
Urochroa.leucura	150	High	TRUE	LC
Uromyias.agilis	93	Medium	TRUE	LC
Uromyias.agraphia	18	Medium	FALSE	LC
Uropsalis.lyra	259	Medium	TRUE	LC
Uropsalis.segmentata	62	Medium	TRUE	LC
Urosticte.benjamini	1172	High	TRUE	LC
Urosticte.ruficrissa	96	High	TRUE	LC
Urothraupis.stolzmanni	44	Medium	TRUE	LC
Hoploxypterus.cayanus	4	Non-forest	FALSE	LC
Vanellus.chilensis	2273	Non-forest	FALSE	LC
Vanellus.resplendens	140	Non-forest	TRUE	LC
Vermivora.chrysoptera	68	Medium	FALSE	NT
Vireo.altiloquus	3	Low	FALSE	LC
Vireo.flavifrons	95	Medium	FALSE	LC
Vireo.flavoviridis	78	Medium	FALSE	LC
Vireo.leucophrys	2634	Medium	FALSE	LC
Vireo.masteri	45	High	TRUE	EN
Vireolanius.eximius	39	High	FALSE	LC
Volatinia.jacarina	1957	Non-forest	FALSE	LC
Vultur.gryphus	102	Non-forest	FALSE	NT
Wetmorethraupis.sterrhopteron	25	High	FALSE	VU
Willisornis.poecilinotus	63	High	FALSE	LC
Xenerpestes.minlosi	18	High	FALSE	LC
Xenerpestes.singularis	9	High	TRUE	NT
Xenoglaux.loweryi	33	High	TRUE	EN
Xenops.rutilus	1005	High	FALSE	LC
Xenops.tenuirostris	4	High	FALSE	LC
Xenopsaris.albinucha	1	Low	FALSE	LC
Xiphocolaptes.major	18	Medium	FALSE	LC
Xiphocolaptes.promeropirhynchus	1129	Medium	FALSE	LC
Xiphorhynchus.elegans	3	Medium	FALSE	LC
Xiphorhynchus.lachrymosus	130	Medium	FALSE	LC
Xiphorhynchus.obsoletus	3	Medium	FALSE	LC
Xiphorhynchus.susurrans	387	Medium	FALSE	LC
Xiphorhynchus.triangularis	493	High	TRUE	LC
Xolmis.coronatus	1	Non-forest	FALSE	LC
Xolmis.irupero	16	Non-forest	FALSE	LC
Zenaida.auriculata	3345	Low	FALSE	LC
Zenaida.meloda	2	Medium	FALSE	LC
Zentrygon.frenata	842	Medium	FALSE	LC
Zentrygon.linearis	234	High	FALSE	LC
Zimmerius.albigularis	1141	Medium	FALSE	LC
Zimmerius.bolivianus	72	High	TRUE	LC
Zimmerius.chrysops	3517	Medium	FALSE	LC
Zimmerius.cinereicapilla	24	High	FALSE	VU
Zimmerius.gracilipes	4	High	FALSE	LC
Zimmerius.improbus	75	High	TRUE	LC
Zimmerius.petersi	83	High	FALSE	LC
Zimmerius.villarejoi	1	High	FALSE	VU
Zimmerius.viridiflavus	188	High	FALSE	LC
Zonotrichia.capensis	7095	Non-forest	FALSE	LC
Himantopus.himantopus	142	Non-forest	FALSE	LC
Serpophaga.subcristata	15	Low	FALSE	LC
Tyto.alba	73	Non-forest	FALSE	LC
Anthocephala.floriceps	85	High	FALSE	VU
Butorides.striata	591	Low	FALSE	LC
Chlorostilbon.poortmani	131	High	FALSE	LC
Chlorostilbon.mellisugus	1446	Medium	FALSE	LC
Colibri.thalassinus	2106	Low	FALSE	LC
Corapipo.leucorrhoa	63	High	FALSE	LC
Epinecrophylla.haematonota	1	High	FALSE	LC
Frederickena.unduliger	24	High	FALSE	LC
Nystalus.striolatus	33	High	FALSE	LC
Trogon.violaceus	163	Medium	FALSE	LC
Aramides.cajaneus	316	Medium	FALSE	LC
Basileuterus.tristriatus	2852	Medium	FALSE	LC
Trogon.collaris	866	High	FALSE	LC
Asthenes.wyatti	27	Non-forest	FALSE	LC
Vireo.olivaceus	305	High	FALSE	LC
Automolus.ochrolaemus	100	Medium	FALSE	LC
Amaurospiza.moesta	181	High	FALSE	LC
Amazilia.bartletti	90	Medium	FALSE	LC
Amazilia.viridigaster	69	Medium	FALSE	LC
Amazona.autumnalis	37	Medium	FALSE	LC
Amazona.farinosa	198	Low	FALSE	NT
Anisognathus.igniventris	157	Medium	TRUE	LC
Anisognathus.lunulatus	452	Medium	TRUE	LC
Anisognathus.flavinucha	46	Medium	TRUE	LC
Anisognathus.somptuosus	2400	Medium	FALSE	LC
Arremon.abeillei	61	High	FALSE	LC
Arremon.nigriceps	5	High	TRUE	LC
Arremon.axillaris	30	High	FALSE	LC
Arremon.taciturnus	32	High	FALSE	LC
Asthenes.dorbignyi	7	Low	FALSE	LC
Asthenes.huancavelicae	1	Low	TRUE	NT
Asthenes.usheri	2	Low	TRUE	VU
Atlapetes.albofrenatus	130	Medium	TRUE	LC
Atlapetes.meridae	22	Medium	TRUE	LC
Atlapetes.latinuchus	477	Medium	TRUE	LC
Atlapetes.nigrifrons	36	Medium	TRUE	NT
Atlapetes.leucopterus	394	Medium	FALSE	LC
Atlapetes.paynteri	1	Medium	TRUE	LC
Atlapetes.schistaceus	687	Medium	TRUE	LC
Atlapetes.taczanowskii	14	Medium	TRUE	LC
Atlapetes.crassus	1211	Medium	TRUE	LC
Atlapetes.tricolor	29	Medium	TRUE	LC
Aulacorhynchus.albivitta	1450	Medium	TRUE	LC
Aulacorhynchus.atrogularis	25	Medium	FALSE	LC
Aulacorhynchus.cyanolaemus	50	Medium	TRUE	LC
Aulacorhynchus.calorhynchus	63	High	FALSE	LC
Aulacorhynchus.sulcatus	72	High	FALSE	LC
Automolus.subulatus	46	High	FALSE	LC
Automolus.virgatus	128	High	FALSE	LC
Basileuterus.auricapilla	11	Medium	FALSE	LC
Basileuterus.cabanisi	439	Medium	FALSE	LC
Bubo.magellanicus	4	Medium	FALSE	LC
Bubo.virginianus	10	Medium	FALSE	LC
Cacicus.cela	745	Medium	FALSE	LC
Cacicus.chrysonotus	65	High	TRUE	LC
Cacicus.leucoramphus	504	High	TRUE	LC
Cacicus.pacificus	439	Medium	FALSE	LC
Cacicus.uropygialis	350	Medium	TRUE	LC
Campephilus.haematogaster	35	High	FALSE	LC
Campephilus.splendens	42	High	FALSE	NT
Campylorhamphus.procurvoides	0	High	FALSE	LC
Catharus.swainsoni	2482	High	FALSE	LC
Celeus.occidentalis	2	High	FALSE	LC
Chlorochrysa.calliparaea	218	Medium	FALSE	LC
Chlorochrysa.fulgentissima	78	Medium	TRUE	LC
Chlorospingus.flavigularis	1589	Medium	FALSE	LC
Habia.frenata	77	Medium	FALSE	LC
Chondrohierax.uncinatus	448	High	FALSE	LC
Cichlopsis.chubbi	25	High	FALSE	NT
Cistothorus.platensis	178	Non-forest	FALSE	LC
Cnemoscopus.chrysogaster	50	Medium	FALSE	LC
Cnemoscopus.rubrirostris	504	Medium	TRUE	LC
Coeligena.bonapartei	69	High	TRUE	LC
Coeligena.consita	4	High	TRUE	VU
Coeligena.eos	5	High	TRUE	LC
Coeligena.conradii	28	High	TRUE	LC
Coeligena.inca	107	High	TRUE	LC
Coeligena.torquata	1923	High	TRUE	LC
Coeligena.albicaudata	31	High	TRUE	LC
Coeligena.dichroura	35	High	FALSE	LC
Coeligena.osculans	44	High	TRUE	LC
Coeligena.violifer	24	High	TRUE	LC
Colaptes.melanolaimus	17	Medium	FALSE	LC
Colaptes.atriceps	40	High	TRUE	LC
Colaptes.rivolii	952	High	TRUE	LC
Colaptes.rubiginosus	2504	Medium	FALSE	LC
Colaptes.cinereicapillus	14	Low	FALSE	LC
Colaptes.rupicola	92	Low	FALSE	LC
Colinus.cristatus	221	Non-forest	FALSE	LC
Conirostrum.cinereum	161	Non-forest	FALSE	LC
Conirostrum.fraseri	273	Non-forest	TRUE	LC
Conopophaga.aurita	1	High	FALSE	LC
Contopus.bogotensis	200	Medium	FALSE	LC
Contopus.cinereus	8	Medium	FALSE	LC
Contopus.punensis	47	Medium	FALSE	LC
[truncated: 230 more rows]

## Sheet: TumbesChocoMagdalena
Species	N_obs	Forest_Dependency	Endemic_Hotspot	RedList
Accipiter.bicolor	4	Medium	FALSE	LC
Accipiter.collaris	1	High	FALSE	NT
Accipiter.striatus	1	Medium	FALSE	LC
Accipiter.superciliosus	21	Medium	FALSE	LC
Actitis.macularius	192	Non-forest	FALSE	LC
Agamia.agami	4	High	FALSE	VU
Aglaiocercus.coelestis	15	Medium	FALSE	LC
Aglaiocercus.kingii	1	Low	FALSE	LC
Amaurolimnas.concolor	12	Medium	FALSE	LC
Amazilia.amabilis	102	Medium	FALSE	LC
Amazilia.amazilia	131	Low	FALSE	LC
Amazilia.edward	13	Medium	FALSE	LC
Amazilia.franciae	2	High	FALSE	LC
Amazilia.rosenbergi	56	High	FALSE	LC
Amazilia.saucerottei	3	Medium	FALSE	LC
Amazilia.tzacatl	246	Medium	FALSE	LC
Amazona.amazonica	25	Medium	FALSE	LC
Amazona.mercenarius	5	Medium	FALSE	LC
Amazona.ochrocephala	57	Medium	FALSE	LC
Amblycercus.holosericeus	5	Medium	FALSE	LC
Anabacerthia.variegaticeps	4	High	FALSE	LC
Anas.bahamensis	20	Non-forest	FALSE	LC
Androdon.aequatorialis	44	High	FALSE	LC
Anhima.cornuta	4	Low	FALSE	LC
Anhinga.anhinga	90	Non-forest	FALSE	LC
Anisognathus.notabilis	15	Medium	FALSE	LC
Anous.stolidus	1	Non-forest	FALSE	LC
Anthracothorax.nigricollis	43	Low	FALSE	LC
Anthracothorax.prevostii	14	Low	FALSE	LC
Antrostomus.carolinensis	1	Medium	FALSE	LC
Aphanotriccus.audax	11	High	FALSE	NT
Ara.ararauna	39	High	FALSE	LC
Ara.chloropterus	15	Low	FALSE	LC
Ara.macao	11	High	FALSE	LC
Ara.militaris	1	High	FALSE	VU
Ara.severus	73	High	FALSE	LC
Aramides.axillaris	8	Low	FALSE	LC
Aramides.wolfi	11	Medium	FALSE	VU
Aramus.guarauna	97	Low	FALSE	LC
Ardea.alba	339	Non-forest	FALSE	LC
Ardea.cocoi	168	Non-forest	FALSE	LC
Ardea.herodias	23	Low	FALSE	LC
Arenaria.interpres	7	Non-forest	FALSE	LC
Arremon.atricapillus	12	Medium	FALSE	LC
Arremon.aurantiirostris	109	Medium	FALSE	LC
Arremon.brunneinucha	10	Medium	FALSE	LC
Arremonops.conirostris	19	Medium	FALSE	LC
Arundinicola.leucocephala	25	Non-forest	FALSE	LC
Asio.clamator	3	Medium	FALSE	LC
Atalotriccus.pilaris	4	Medium	FALSE	LC
Atlapetes.albinucha	2	Medium	FALSE	LC
Atticora.tibialis	69	Medium	FALSE	LC
Attila.spadiceus	127	Medium	FALSE	LC
Attila.torridus	16	Medium	FALSE	VU
Aulacorhynchus.haematopygus	7	High	FALSE	LC
Automolus.ochrolaemus	23	Medium	FALSE	LC
Bangsia.arcaei	3	Medium	FALSE	NT
Bangsia.edwardsi	3	High	FALSE	LC
Bangsia.rothschildi	39	Medium	FALSE	LC
Bartramia.longicauda	2	Non-forest	FALSE	LC
Baryphthengus.martii	103	High	FALSE	LC
Basileuterus.ignotus	1	High	TRUE	VU
Basileuterus.rufifrons	4	Low	FALSE	LC
Boissonneaua.jardini	1	High	FALSE	LC
Bolborhynchus.lineola	1	Medium	FALSE	LC
Botaurus.pinnatus	4	Non-forest	FALSE	LC
Brachygalba.salmoni	9	High	FALSE	LC
Brotogeris.jugularis	179	Medium	FALSE	LC
Brotogeris.pyrrhoptera	76	Medium	FALSE	EN
Brotogeris.versicolurus	33	Low	FALSE	LC
Bubulcus.ibis	269	Low	FALSE	LC
Nystactes.noanamae	12	Medium	TRUE	NT
Busarellus.nigricollis	36	Low	FALSE	LC
Buteo.albonotatus	19	Medium	FALSE	LC
Buteo.brachyurus	24	Medium	FALSE	LC
Buteo.nitidus	67	Medium	FALSE	LC
Buteo.platypterus	54	Medium	FALSE	LC
Buteo.swainsoni	11	Non-forest	FALSE	LC
Buteogallus.anthracinus	49	Low	FALSE	LC
Buteogallus.meridionalis	69	Low	FALSE	LC
Buteogallus.urubitinga	27	Medium	FALSE	LC
Cairina.moschata	24	Medium	FALSE	LC
Calidris.alba	8	Non-forest	FALSE	LC
Calidris.bairdii	3	Non-forest	FALSE	LC
Calidris.fuscicollis	2	Non-forest	FALSE	LC
Calidris.himantopus	4	Low	FALSE	LC
Calidris.mauri	6	Non-forest	FALSE	LC
Calidris.melanotos	5	Non-forest	FALSE	LC
Calidris.minutilla	24	Low	FALSE	LC
Calidris.pusilla	15	Non-forest	FALSE	NT
Calliphlox.mitchellii	3	High	FALSE	LC
Campephilus.gayaquilensis	32	High	FALSE	NT
Campephilus.melanoleucos	65	Medium	FALSE	LC
Camptostoma.obsoletum	178	Low	FALSE	LC
Campylorhamphus.pusillus	15	High	FALSE	LC
Campylorhamphus.trochilirostris	6	Medium	FALSE	LC
Campylorhynchus.albobrunneus	49	High	FALSE	LC
Campylorhynchus.fasciatus	124	Low	FALSE	LC
Campylorhynchus.griseus	135	Low	FALSE	LC
Campylorhynchus.nuchalis	14	Medium	FALSE	LC
Campylorhynchus.zonatus	20	Medium	FALSE	LC
Cantorchilus.leucopogon	49	Medium	FALSE	LC
Cantorchilus.leucotis	66	Medium	FALSE	LC
Cantorchilus.nigricapillus	297	Medium	FALSE	LC
Cantorchilus.superciliaris	5	Medium	FALSE	LC
Capito.hypoleucus	2	High	FALSE	VU
Capito.maculicoronatus	112	High	FALSE	LC
Capito.quinticolor	42	High	FALSE	VU
Capito.squamatus	13	Medium	FALSE	NT
Capsiempis.flaveola	20	Low	FALSE	LC
Caracara.cheriway	84	Non-forest	FALSE	LC
Cardellina.canadensis	19	Medium	FALSE	LC
Carpodectes.hopkei	45	High	FALSE	LC
Caryothraustes.canadensis	4	High	FALSE	LC
Catamblyrhynchus.diadema	1	High	FALSE	LC
Cathartes.aura	561	Low	FALSE	LC
Cathartes.burrovianus	48	Low	FALSE	LC
Catharus.fuscater	4	High	FALSE	LC
Catharus.fuscescens	3	Medium	FALSE	LC
Catharus.minimus	4	Medium	FALSE	LC
Celeus.loricatus	154	High	FALSE	LC
Cephalopterus.penduliger	11	Medium	FALSE	VU
Ceratopipra.erythrocephala	46	High	FALSE	LC
Ceratopipra.mentalis	59	High	FALSE	LC
Cercomacra.nigricans	52	Medium	FALSE	LC
Cercomacroides.tyrannina	50	Medium	FALSE	LC
Certhiaxis.cinnamomeus	34	Low	FALSE	LC
Chaetocercus.berlepschi	2	High	TRUE	EN
Chaetocercus.bombus	1	High	FALSE	VU
Chaetocercus.mulsant	1	Medium	FALSE	LC
Chaetura.brachyura	63	Medium	FALSE	LC
Chaetura.cinereiventris	42	Medium	FALSE	LC
Chaetura.pelagica	3	Low	FALSE	NT
Chaetura.spinicaudus	57	Medium	FALSE	LC
Chalybura.buffonii	26	Medium	FALSE	LC
Chalybura.urochrysia	18	High	FALSE	LC
Chamaepetes.goudotii	1	High	FALSE	LC
Charadrius.collaris	21	Non-forest	FALSE	LC
Charadrius.semipalmatus	19	Non-forest	FALSE	LC
Charadrius.vociferus	22	Non-forest	FALSE	LC
Charadrius.wilsonia	7	Non-forest	FALSE	LC
Chauna.chavaria	51	Non-forest	FALSE	NT
Chiroxiphia.lanceolata	10	Medium	FALSE	LC
Chlidonias.niger	2	Non-forest	FALSE	LC
Chloroceryle.aenea	18	Medium	FALSE	LC
Chloroceryle.amazona	63	Low	FALSE	LC
Chloroceryle.americana	160	Low	FALSE	LC
Chloroceryle.inda	19	Medium	FALSE	LC
Chlorochrysa.nitidissima	1	High	FALSE	VU
Chlorochrysa.phoenicotis	19	High	FALSE	LC
Chlorophanes.spiza	143	Medium	FALSE	LC
Chlorophonia.flavirostris	8	Medium	FALSE	LC
Bangsia.flavovirens	4	Medium	FALSE	VU
Chlorospingus.inornatus	5	Medium	TRUE	LC
Chlorospingus.semifuscus	1	Medium	FALSE	LC
Chlorospingus.tacarcunae	6	Medium	FALSE	LC
Chlorostilbon.assimilis	4	Medium	FALSE	LC
Chlorostilbon.gibsoni	16	Medium	FALSE	LC
Habia.olivacea	51	Medium	FALSE	LC
Habia.stolzmanni	28	Medium	FALSE	LC
Chordeiles.acutipennis	14	Non-forest	FALSE	LC
Chordeiles.minor	8	Low	FALSE	LC
Larus.cirrocephalus	5	Non-forest	FALSE	LC
Chrysomus.icterocephalus	49	Non-forest	FALSE	LC
Chrysothlypis.chrysomelas	29	Medium	FALSE	LC
Chrysothlypis.salmoni	43	Medium	FALSE	LC
Ciccaba.nigrolineata	15	Medium	FALSE	LC
Ciccaba.virgata	14	Medium	FALSE	LC
Cinclus.leucocephalus	16	Non-forest	FALSE	LC
Circus.buffoni	5	Non-forest	FALSE	LC
Claravis.pretiosa	64	Medium	FALSE	LC
Clibanornis.erythrocephalus	1	Medium	FALSE	VU
Clibanornis.rubiginosus	8	High	FALSE	LC
Cnemotriccus.fuscatus	4	Medium	FALSE	LC
Cnipodectes.subbrunneus	5	High	FALSE	LC
Coccycua.minuta	10	Medium	FALSE	LC
Coccycua.pumila	5	Medium	FALSE	LC
Coccyzus.americanus	13	Medium	FALSE	LC
Coccyzus.erythropthalmus	2	Medium	FALSE	LC
Coccyzus.euleri	1	Medium	FALSE	LC
Coccyzus.lansbergi	8	Medium	FALSE	LC
Cochlearius.cochlearius	11	Medium	FALSE	LC
Coeligena.coeligena	1	Medium	FALSE	LC
Coeligena.wilsoni	6	High	FALSE	LC
Coereba.flaveola	316	Low	FALSE	LC
Colaptes.punctigula	49	Medium	FALSE	LC
Colibri.coruscans	1	Low	FALSE	LC
Colibri.delphinae	7	Medium	FALSE	LC
Colonia.colonus	161	Medium	FALSE	LC
Columba.livia	82	Non-forest	FALSE	LC
Columbina.buckleyi	180	Medium	FALSE	LC
Columbina.cruziana	34	Non-forest	FALSE	LC
Columbina.minuta	9	Non-forest	FALSE	LC
Columbina.passerina	2	Non-forest	FALSE	LC
Columbina.squammata	18	Non-forest	FALSE	LC
Columbina.talpacoti	227	Non-forest	FALSE	LC
Conirostrum.bicolor	2	High	FALSE	NT
Conirostrum.leucogenys	37	Low	FALSE	LC
Conopias.albovittatus	62	Medium	FALSE	LC
Conopias.cinchoneti	15	Medium	FALSE	VU
Contopus.cooperi	16	High	FALSE	NT
Contopus.fumigatus	3	Medium	FALSE	LC
Contopus.sordidulus	12	Medium	FALSE	LC
Contopus.virens	37	Medium	FALSE	LC
Coragyps.atratus	645	Low	FALSE	LC
Cotinga.nattererii	29	High	FALSE	LC
Cranioleuca.erythrops	16	High	FALSE	LC
Crax.alberti	1	High	FALSE	CR
Crax.rubra	20	High	FALSE	VU
Creagrus.furcatus	1	Non-forest	FALSE	LC
Crotophaga.ani	336	Low	FALSE	LC
Crotophaga.major	137	Medium	FALSE	LC
Crotophaga.sulcirostris	167	Non-forest	FALSE	LC
Cryptoleucopteryx.plumbea	8	Medium	FALSE	VU
Crypturellus.berlepschi	18	High	TRUE	LC
Crypturellus.kerriae	6	High	FALSE	VU
Crypturellus.soui	255	Medium	FALSE	LC
Crypturellus.transfasciatus	30	High	TRUE	NT
Cyanerpes.caeruleus	79	Medium	FALSE	LC
Cyanerpes.cyaneus	108	Medium	FALSE	LC
Cyanerpes.lucidus	41	Medium	FALSE	LC
Cyanocorax.affinis	201	Low	FALSE	LC
Cyanocorax.mystacalis	31	Low	FALSE	LC
Cyanoloxia.cyanoides	63	Medium	FALSE	LC
Cyclarhis.gujanensis	78	Medium	FALSE	LC
Cyclarhis.nigrirostris	5	High	FALSE	LC
Cymbilaimus.lineatus	15	Medium	FALSE	LC
Cyphorhinus.phaeocephalus	31	High	FALSE	LC
Cypseloides.cryptus	1	High	FALSE	LC
Dacnis.berlepschi	8	Medium	FALSE	VU
Dacnis.cayana	141	Medium	FALSE	LC
Dacnis.venusta	91	Medium	FALSE	LC
Dacnis.viguieri	2	Medium	TRUE	NT
Dendrocincla.fuliginosa	115	Medium	FALSE	LC
Dendrocincla.homochroa	3	Medium	FALSE	LC
Dendrocolaptes.sanctithomae	46	Medium	FALSE	LC
Dendrocygna.autumnalis	108	Non-forest	FALSE	LC
Dendrocygna.bicolor	51	Non-forest	FALSE	LC
Dendrocygna.viduata	5	Non-forest	FALSE	LC
Dendroplex.picus	76	Low	FALSE	LC
Diglossa.sittoides	1	Low	FALSE	LC
Discosura.conversii	40	High	FALSE	LC
Dives.warczewiczi	179	Low	FALSE	LC
Pseudopipra.pipra	3	High	FALSE	LC
Donacobius.atricapilla	20	Non-forest	FALSE	LC
Doryfera.ludovicae	3	High	FALSE	LC
Veniliornis.callonotus	74	Low	FALSE	LC
Veniliornis.chocoensis	7	High	FALSE	NT
Leuconotopicus.fumigatus	8	Medium	FALSE	LC
Veniliornis.kirkii	72	Medium	FALSE	LC
Dysithamnus.mentalis	19	Medium	FALSE	LC
Dysithamnus.puncticeps	55	High	FALSE	LC
Egretta.caerulea	152	Low	FALSE	LC
Egretta.thula	222	Non-forest	FALSE	LC
Egretta.tricolor	66	Low	FALSE	LC
Elaenia.brachyptera	1	Low	FALSE	LC
Elaenia.chiriquensis	1	Low	FALSE	LC
Elaenia.flavogaster	155	Non-forest	FALSE	LC
Elanoides.forficatus	104	Low	FALSE	LC
Elanus.leucurus	12	Non-forest	FALSE	LC
Electron.platyrhynchum	96	High	FALSE	LC
Empidonax.alnorum	1	Low	FALSE	LC
Empidonax.traillii	5	Low	FALSE	LC
Empidonax.virescens	33	Medium	FALSE	LC
Entomodestes.coracinus	7	High	FALSE	LC
Epinecrophylla.fulviventris	86	High	FALSE	LC
Eubucco.bourcierii	24	High	FALSE	LC
Euchrepomis.callinota	1	High	FALSE	LC
Eucometis.penicillata	19	Low	FALSE	LC
Eudocimus.albus	63	Low	FALSE	LC
Euphonia.anneae	19	Medium	FALSE	LC
Euphonia.fulvicrissa	112	Medium	FALSE	LC
Euphonia.laniirostris	168	Medium	FALSE	LC
Euphonia.luteicapilla	10	Low	FALSE	LC
Euphonia.minuta	50	Medium	FALSE	LC
Euphonia.saturata	34	Medium	FALSE	LC
Euphonia.trinitatis	14	Medium	FALSE	LC
Euphonia.xanthogaster	121	Medium	FALSE	LC
Eupsittula.pertinax	69	Medium	FALSE	LC
Eurypyga.helias	2	High	FALSE	LC
Eutoxeres.aquila	13	High	FALSE	LC
Falco.columbarius	2	Low	FALSE	LC
Falco.femoralis	4	Non-forest	FALSE	LC
Falco.peregrinus	22	Low	FALSE	LC
Falco.rufigularis	48	High	FALSE	LC
Falco.sparverius	41	Low	FALSE	LC
Florisuga.mellivora	79	Medium	FALSE	LC
Fluvicola.nengeta	93	Non-forest	FALSE	LC
Fluvicola.pica	82	Non-forest	FALSE	LC
Formicarius.nigricapillus	24	High	FALSE	LC
Formicarius.rufipectus	1	Medium	FALSE	LC
Forpus.coelestis	153	Medium	FALSE	LC
Forpus.conspicillatus	56	Medium	FALSE	LC
Fregata.magnificens	129	Medium	FALSE	LC
Galbula.ruficauda	128	Medium	FALSE	LC
Gallinula.galeata	49	Non-forest	FALSE	LC
Gampsonyx.swainsonii	30	Low	FALSE	LC
Geothlypis.philadelphia	16	Low	FALSE	LC
Geothlypis.trichas	1	Low	FALSE	LC
Geotrygon.montana	10	Medium	FALSE	LC
Geotrygon.purpurata	15	High	FALSE	EN
Geotrygon.violacea	1	Medium	FALSE	LC
Geranoaetus.albicaudatus	2	Non-forest	FALSE	LC
Geranoaetus.polyosoma	1	Low	FALSE	LC
Geranospiza.caerulescens	33	Low	FALSE	LC
Glaucidium.griseiceps	16	Medium	FALSE	LC
Glaucidium.peruanum	80	Medium	FALSE	LC
Glaucis.aeneus	30	Medium	FALSE	LC
Glaucis.hirsutus	31	Low	FALSE	LC
Glyphorynchus.spirurus	117	Medium	FALSE	LC
Goethalsia.bella	2	High	TRUE	NT
Goldmania.violiceps	5	High	FALSE	NT
Grallaria.haplonota	2	High	FALSE	LC
Grallaria.watkinsi	1	High	FALSE	NT
Grallaricula.flavirostris	2	High	FALSE	NT
Gymnocichla.nudiceps	16	Medium	FALSE	LC
Gymnopithys.bicolor	85	High	FALSE	LC
Habia.cristata	12	Low	FALSE	LC
Habia.fuscicauda	3	Medium	FALSE	LC
Habia.gutturalis	6	Low	FALSE	NT
Haematopus.palliatus	1	Non-forest	FALSE	LC
Hafferia.zeledoni	65	Medium	FALSE	LC
Haplophaedia.aureliae	3	High	FALSE	LC
Haplophaedia.lugens	1	High	FALSE	NT
Harpagus.bidentatus	47	Medium	FALSE	LC
Harpia.harpyja	17	High	FALSE	NT
Heliodoxa.imperatrix	13	High	FALSE	LC
Heliodoxa.jacula	9	High	FALSE	LC
Heliomaster.longirostris	37	Medium	FALSE	LC
Heliothryx.barroti	134	High	FALSE	LC
Hemithraupis.flavicollis	14	Medium	FALSE	LC
Hemithraupis.guira	10	Medium	FALSE	LC
Henicorhina.leucophrys	23	High	FALSE	LC
Henicorhina.leucosticta	94	High	FALSE	LC
Herpetotheres.cachinnans	141	Low	FALSE	LC
Herpsilochmus.axillaris	2	High	FALSE	VU
Heterospingus.rubrifrons	27	Medium	FALSE	LC
Heterospingus.xanthopygius	88	Medium	FALSE	LC
Hirundo.rustica	76	Non-forest	FALSE	LC
Hylocharis.eliciae	5	Medium	FALSE	LC
Amazilia.humboldtii	4	High	TRUE	LC
Hylocichla.mustelina	1	High	FALSE	NT
Hylomanes.momotula	9	High	FALSE	LC
Hylopezus.dives	78	Medium	FALSE	LC
Hylopezus.perspicillatus	34	High	FALSE	LC
Hylophylax.naevioides	53	High	FALSE	LC
Ibycter.americanus	32	Low	FALSE	LC
Icterus.auricapillus	37	Medium	FALSE	LC
Icterus.chrysater	23	Medium	FALSE	LC
Icterus.galbula	38	Low	FALSE	LC
Icterus.graceannae	19	Low	FALSE	LC
Icterus.mesomelas	62	Medium	FALSE	LC
Icterus.nigrogularis	67	Low	FALSE	LC
Ictinia.mississippiensis	3	Low	FALSE	LC
Ictinia.plumbea	59	Medium	FALSE	LC
Iridophanes.pulcherrimus	6	Medium	FALSE	LC
Iridosornis.porphyrocephalus	4	Medium	FALSE	NT
Ixobrychus.exilis	5	Low	FALSE	LC
Tangara.guttata	8	Low	FALSE	LC
Tangara.rufigula	38	Medium	FALSE	LC
Jacamerops.aureus	17	High	FALSE	LC
Jacana.jacana	220	Non-forest	FALSE	LC
Juliamyia.julie	30	High	FALSE	LC
Klais.guimeti	11	Medium	FALSE	LC
Laniocera.rufescens	9	High	FALSE	LC
Laterallus.albigularis	97	Non-forest	FALSE	LC
Laterallus.exilis	6	Non-forest	FALSE	LC
Lathrotriccus.griseipectus	1	High	FALSE	VU
Legatus.leucophaius	131	Medium	FALSE	LC
Leistes.bellicosus	27	Non-forest	FALSE	LC
Leistes.militaris	37	Non-forest	FALSE	LC
Lepidocolaptes.lacrymiger	6	Medium	FALSE	LC
Lepidocolaptes.souleyetii	130	Medium	FALSE	LC
Lepidopyga.coeruleogularis	12	Medium	FALSE	LC
Lepidopyga.goudoti	9	Low	FALSE	LC
Lepidothrix.coronata	92	High	FALSE	LC
Leptodon.cayanensis	26	High	FALSE	LC
Leptopogon.amaurocephalus	8	Medium	FALSE	LC
Leptotila.cassinii	24	Medium	FALSE	LC
Leptotila.ochraceiventris	2	High	FALSE	VU
Leptotila.pallida	70	Medium	FALSE	LC
Leptotila.verreauxi	320	Medium	FALSE	LC
Leptotrygon.veraguensis	9	High	FALSE	LC
Larus.atricilla	23	Non-forest	FALSE	LC
Larus.pipixcan	3	Non-forest	FALSE	LC
Leucopternis.semiplumbeus	15	High	FALSE	LC
Limnodromus.griseus	5	Non-forest	FALSE	LC
Lipaugus.unirufus	50	Medium	FALSE	LC
Lochmias.nematura	1	High	FALSE	LC
Lophostrix.cristata	23	High	FALSE	LC
Lophotriccus.pileatus	65	Medium	FALSE	LC
Lurocalis.semitorquatus	7	Medium	FALSE	LC
Machaeropterus.deliciosus	7	High	FALSE	LC
Machaeropterus.striolatus	7	High	FALSE	LC
Machetornis.rixosa	79	Non-forest	FALSE	LC
Malacoptila.mystacalis	6	High	FALSE	LC
Malacoptila.panamensis	69	Medium	FALSE	LC
Manacus.manacus	97	Medium	FALSE	LC
Manacus.vitellinus	192	Medium	FALSE	LC
Margarornis.bellulus	2	High	TRUE	NT
Margarornis.squamiger	1	High	FALSE	LC
Masius.chrysopterus	3	High	FALSE	LC
Megaceryle.alcyon	2	Low	FALSE	LC
Megaceryle.torquata	207	Medium	FALSE	LC
Megarynchus.pitangua	156	Low	FALSE	LC
Megascops.choliba	11	Medium	FALSE	LC
Megascops.roboratus	4	Medium	FALSE	LC
Melanerpes.formicivorus	1	High	FALSE	LC
Melanerpes.pucherani	322	High	FALSE	LC
Melanerpes.pulcher	6	Medium	FALSE	LC
Melanerpes.rubricapillus	157	Medium	FALSE	LC
Melanopareia.elegans	19	Low	FALSE	LC
Merganetta.armata	1	Non-forest	FALSE	LC
Mesembrinibis.cayennensis	10	Medium	FALSE	LC
Micrastur.mirandollei	6	High	FALSE	LC
Micrastur.ruficollis	3	Medium	FALSE	LC
Micrastur.semitorquatus	23	Medium	FALSE	LC
Microbates.cinereiventris	68	High	FALSE	LC
Microcerculus.marginatus	173	High	FALSE	LC
Micromonacha.lanceolata	16	Medium	FALSE	LC
Microrhopias.quixensis	86	High	FALSE	LC
Milvago.chimachima	224	Non-forest	FALSE	LC
Mimus.gilvus	30	Low	FALSE	LC
Mimus.longicaudatus	8	Low	FALSE	LC
Mionectes.oleagineus	45	Medium	FALSE	LC
Mionectes.striaticollis	5	Medium	FALSE	LC
Mitrephanes.phaeocercus	22	Medium	FALSE	LC
Mitrospingus.cassinii	171	Low	FALSE	LC
Mniotilta.varia	18	Medium	FALSE	LC
Molothrus.bonariensis	225	Low	FALSE	LC
Molothrus.oryzivorus	55	Medium	FALSE	LC
Momotus.subrufescens	100	Medium	FALSE	LC
Monasa.morphoeus	19	Medium	FALSE	LC
Morphnarchus.princeps	17	High	FALSE	LC
Morphnus.guianensis	6	High	FALSE	NT
Muscigralla.brevicauda	12	Non-forest	FALSE	LC
Myadestes.coloratus	8	High	FALSE	LC
Myadestes.ralloides	11	High	FALSE	LC
Mycteria.americana	27	Low	FALSE	LC
Myiarchus.crinitus	52	Medium	FALSE	LC
Myiarchus.panamensis	40	Medium	FALSE	LC
Myiarchus.phaeocephalus	16	Medium	FALSE	LC
Myiarchus.tuberculifer	100	Medium	FALSE	LC
Myiarchus.tyrannulus	11	Medium	FALSE	LC
Myiarchus.venezuelensis	2	Medium	FALSE	LC
Myiobius.atricaudus	10	Medium	FALSE	LC
Myiobius.sulphureipygius	46	High	FALSE	LC
Myiobius.villosus	7	High	FALSE	LC
Myioborus.miniatus	22	Medium	FALSE	LC
Myiodynastes.bairdii	38	Medium	FALSE	LC
Myiodynastes.chrysocephalus	14	Medium	FALSE	LC
Myiodynastes.luteiventris	6	Medium	FALSE	LC
Myiopagis.gaimardii	50	High	FALSE	LC
Myiopagis.subplacens	11	Medium	FALSE	LC
Myiopagis.viridicata	10	Medium	FALSE	LC
Myiophobus.phoenicomitra	1	High	FALSE	LC
Myiornis.atricapillus	116	Medium	FALSE	LC
Myiothlypis.fraseri	43	Medium	FALSE	LC
Myiothlypis.fulvicauda	182	Medium	FALSE	LC
Myiozetetes.cayanensis	360	Low	FALSE	LC
Myiozetetes.granadensis	58	Low	FALSE	LC
Myiozetetes.similis	177	Low	FALSE	LC
Myrmeciza.longipes	10	Medium	FALSE	LC
Myrmia.micrura	19	Non-forest	FALSE	LC
Myrmotherula.ignota	41	High	FALSE	LC
Myrmotherula.pacifica	190	Medium	FALSE	LC
Myrmotherula.schisticolor	9	High	FALSE	LC
Nemosia.pileata	13	Low	FALSE	LC
Neomorphus.geoffroyi	1	Medium	FALSE	VU
Neomorphus.radiolosus	2	High	FALSE	EN
Nomonyx.dominicus	1	Low	FALSE	LC
Nonnula.frontalis	20	Medium	FALSE	LC
Notharchus.hyperrhynchus	35	Medium	FALSE	LC
Notharchus.pectoralis	92	High	FALSE	LC
Numenius.phaeopus	15	Low	FALSE	LC
Nyctanassa.violacea	97	Low	FALSE	LC
Nyctibius.aethereus	3	High	FALSE	LC
Nyctibius.grandis	9	Medium	FALSE	LC
Nyctibius.griseus	31	Medium	FALSE	LC
Nycticorax.nycticorax	84	Low	FALSE	LC
Nyctidromus.albicollis	63	Medium	FALSE	LC
Nyctidromus.anthonyi	3	Non-forest	FALSE	LC
Nyctiphrynus.rosenbergi	27	High	FALSE	NT
Nystalus.radiatus	31	Medium	FALSE	LC
Ocreatus.underwoodii	1	High	FALSE	LC
Odontophorus.erythrops	25	High	FALSE	LC
Odontophorus.gujanensis	12	High	FALSE	NT
Odontophorus.hyperythrus	5	High	FALSE	NT
Odontophorus.melanotis	5	High	FALSE	LC
Odontorchilus.branickii	1	High	FALSE	LC
Oncostoma.olivaceum	36	Medium	FALSE	LC
Leiothlypis.peregrina	34	Medium	FALSE	LC
Ornithion.brunneicapillus	95	Medium	FALSE	LC
Ortalis.cinereiceps	26	Low	FALSE	LC
Ortalis.columbiana	22	Low	FALSE	LC
Ortalis.erythroptera	44	Low	FALSE	VU
Ortalis.garrula	30	Low	FALSE	LC
Oxyruncus.cristatus	6	High	FALSE	LC
Pachyramphus.albogriseus	4	High	FALSE	LC
Pachyramphus.cinnamomeus	246	Medium	FALSE	LC
Pachyramphus.homochrous	77	Medium	FALSE	LC
Pachyramphus.polychopterus	19	Medium	FALSE	LC
Pachyramphus.rufus	20	Low	FALSE	LC
Pachyramphus.spodiurus	3	Low	FALSE	EN
Pachysylvia.aurantiifrons	11	Medium	FALSE	LC
Pachysylvia.decurtata	90	Medium	FALSE	LC
Pachysylvia.semibrunnea	2	Medium	FALSE	LC
Pandion.haliaetus	94	Low	FALSE	LC
Panyptila.cayennensis	35	Medium	FALSE	LC
Parabuteo.unicinctus	25	Low	FALSE	LC
Pardirallus.maculatus	3	Non-forest	FALSE	LC
Parkesia.motacilla	3	Low	FALSE	LC
Parkesia.noveboracensis	75	Low	FALSE	LC
Passer.domesticus	3	Low	FALSE	LC
Passerina.cyanea	1	Medium	FALSE	LC
Patagioenas.cayennensis	229	Medium	FALSE	LC
Patagioenas.goodsoni	81	High	FALSE	LC
Patagioenas.nigrirostris	64	Medium	FALSE	LC
Patagioenas.plumbea	71	Medium	FALSE	LC
Patagioenas.speciosa	38	Medium	FALSE	LC
Patagioenas.subvinacea	69	High	FALSE	VU
Pelecanus.occidentalis	88	Non-forest	FALSE	LC
Pelecanus.thagus	1	Non-forest	FALSE	NT
Penelope.ortoni	19	High	FALSE	EN
Penelope.purpurascens	34	High	FALSE	LC
Petrochelidon.pyrrhonota	14	Low	FALSE	LC
Petrochelidon.rufocollaris	11	Non-forest	FALSE	LC
Phaenostictus.mcleannani	54	Medium	FALSE	LC
Campylopterus.cuvierii	2	Medium	FALSE	LC
Phaethon.aethereus	1	Non-forest	FALSE	LC
Phaethornis.anthophilus	42	Medium	FALSE	LC
Phaethornis.guy	34	Medium	FALSE	LC
Phaethornis.striigularis	117	Medium	FALSE	LC
Phaethornis.syrmatophorus	6	High	FALSE	LC
Phaethornis.yaruqui	139	High	FALSE	LC
Phaetusa.simplex	14	Non-forest	FALSE	LC
Phalacrocorax.brasilianus	280	Non-forest	FALSE	LC
Steganopus.tricolor	8	Low	FALSE	LC
Pharomachrus.auriceps	1	High	FALSE	LC
Pheucticus.chrysogaster	72	Low	FALSE	LC
Pheucticus.ludovicianus	20	Medium	FALSE	LC
Pheugopedius.fasciatoventris	48	Medium	FALSE	LC
Pheugopedius.mystacalis	4	Medium	FALSE	LC
Pheugopedius.rutilus	1	Medium	FALSE	LC
Pheugopedius.spadix	26	High	FALSE	LC
Philydor.fuscipenne	10	High	FALSE	LC
Philydor.rufum	1	High	FALSE	LC
Phimosus.infuscatus	70	Non-forest	FALSE	LC
Phoenicopterus.chilensis	1	Non-forest	FALSE	NT
Phyllomyias.griseiceps	24	Medium	FALSE	LC
Phylloscartes.flavovirens	3	High	FALSE	LC
Pogonotriccus.ophthalmicus	9	High	FALSE	LC
Pogonotriccus.poecilotis	2	High	FALSE	LC
Piculus.callopterus	10	High	FALSE	LC
Piculus.chrysochloros	13	Medium	FALSE	LC
Piculus.litae	30	High	FALSE	LC
Picumnus.cinnamomeus	4	Medium	FALSE	LC
Picumnus.granadensis	3	Medium	FALSE	LC
Picumnus.olivaceus	41	Medium	FALSE	LC
Picumnus.sclateri	6	High	FALSE	LC
Pilherodius.pileatus	31	Non-forest	FALSE	LC
Pionus.chalcopterus	15	Medium	FALSE	LC
Pipraeidea.melanonota	1	Low	FALSE	LC
Pipreola.jucunda	4	High	FALSE	LC
Piranga.leucoptera	1	Medium	FALSE	LC
Piranga.olivacea	20	Medium	FALSE	LC
Piranga.rubra	141	Medium	FALSE	LC
Philohydor.lictor	19	Low	FALSE	LC
Pitangus.sulphuratus	181	Low	FALSE	LC
Pittasoma.michleri	12	High	FALSE	LC
Pittasoma.rufopileatum	3	High	FALSE	NT
Platalea.ajaja	29	Non-forest	FALSE	LC
Platyrinchus.coronatus	22	High	FALSE	LC
Plegadis.falcinellus	15	Non-forest	FALSE	LC
Pluvialis.squatarola	7	Non-forest	FALSE	LC
Podilymbus.podiceps	81	Non-forest	FALSE	LC
Poecilotriccus.sylvia	24	Medium	FALSE	LC
Polioptila.schistaceigula	41	High	FALSE	LC
Porphyrio.martinicus	114	Non-forest	FALSE	LC
Porzana.carolina	3	Non-forest	FALSE	LC
Premnoplex.brunnescens	3	High	FALSE	LC
Progne.chalybea	281	Low	FALSE	LC
Progne.tapera	49	Non-forest	FALSE	LC
Protonotaria.citrea	49	Medium	FALSE	LC
Psarocolius.cassini	14	High	TRUE	EN
Psarocolius.decumanus	115	Medium	FALSE	LC
Psarocolius.guatimozinus	19	Medium	FALSE	LC
Psarocolius.wagleri	189	Medium	FALSE	LC
Pseudastur.albicollis	25	High	FALSE	LC
Pseudastur.occidentalis	11	High	FALSE	EN
Psittacara.erythrogenys	64	Medium	FALSE	NT
Psittacara.wagleri	5	Medium	FALSE	NT
Pulsatrix.perspicillata	16	Medium	FALSE	LC
Pygochelidon.cyanoleuca	147	Non-forest	FALSE	LC
Pyriglena.leuconota	1	High	FALSE	LC
Pyrilia.haematotis	42	High	FALSE	LC
Pyrilia.pulchra	60	Medium	FALSE	LC
Pyrilia.pyrilia	14	High	FALSE	NT
Pyroderus.scutatus	2	High	FALSE	LC
Pyrrhomyias.cinnamomeus	16	Medium	FALSE	LC
Querula.purpurata	183	High	FALSE	LC
Quiscalus.lugubris	21	Low	FALSE	LC
Quiscalus.mexicanus	167	Low	FALSE	LC
Ramphastos.ambiguus	303	High	FALSE	NT
Ramphastos.brevis	156	Medium	FALSE	LC
Ramphastos.sulfuratus	110	Medium	FALSE	LC
Ramphocaenus.melanurus	40	High	FALSE	LC
Ramphocelus.dimidiatus	174	Low	FALSE	LC
Rhodospingus.cruentus	45	Medium	FALSE	LC
Rhynchocyclus.brevirostris	1	High	FALSE	LC
Rhynchocyclus.fulvipectus	4	High	FALSE	LC
Rhynchocyclus.pacificus	37	High	FALSE	LC
Rhynchortyx.cinctus	11	High	FALSE	LC
Rhytipterna.holerythra	45	High	FALSE	LC
Riparia.riparia	13	Non-forest	FALSE	LC
Rostrhamus.sociabilis	94	Non-forest	FALSE	LC
Rupicola.peruvianus	2	High	FALSE	LC
Rupornis.magnirostris	288	Low	FALSE	LC
Rynchops.niger	2	Non-forest	FALSE	LC
Saltator.atriceps	1	Medium	FALSE	LC
Saltator.atripennis	29	Medium	FALSE	LC
Saltator.grossus	74	Medium	FALSE	LC
Saltator.maximus	227	Medium	FALSE	LC
Saltator.striatipectus	94	Low	FALSE	LC
Sapayoa.aenigma	43	High	FALSE	LC
Sarcoramphus.papa	65	High	FALSE	LC
Sarkidiornis.sylvicola	3	Non-forest	FALSE	LC
Sayornis.nigricans	80	Non-forest	FALSE	LC
Schiffornis.stenorhyncha	16	High	FALSE	LC
Schiffornis.veraepacis	8	High	FALSE	LC
Sclerurus.guatemalensis	8	High	FALSE	LC
Sclerurus.mexicanus	3	High	FALSE	LC
Scytalopus.sp.	5	NA	NA	NA
Scytalopus.chocoensis	29	High	FALSE	LC
Scytalopus.panamensis	3	High	TRUE	VU
Selenidera.spectabilis	20	High	FALSE	LC
Semnornis.ramphastinus	15	High	FALSE	NT
Serpophaga.cinerea	9	Medium	FALSE	LC
Setophaga.castanea	106	Medium	FALSE	LC
Setophaga.cerulea	4	Medium	FALSE	VU
Setophaga.fusca	34	Medium	FALSE	LC
Setophaga.magnolia	4	Medium	FALSE	LC
Setophaga.pensylvanica	15	Low	FALSE	LC
Setophaga.petechia	124	Low	FALSE	LC
Setophaga.ruticilla	14	Medium	FALSE	LC
Setophaga.striata	4	Medium	FALSE	LC
Setophaga.tigrina	1	Medium	FALSE	LC
Setophaga.virens	1	Medium	FALSE	LC
Sicalis.flaveola	186	Non-forest	FALSE	LC
Sicalis.luteola	1	Non-forest	FALSE	LC
Sipia.berlepschi	71	High	TRUE	LC
Sipia.laemosticta	17	High	FALSE	LC
Sipia.nigricauda	24	High	FALSE	LC
Sipia.palliata	1	High	FALSE	NT
Sirystes.albogriseus	19	High	FALSE	LC
Snowornis.cryptolophus	1	High	FALSE	LC
Spatula.discors	30	Non-forest	FALSE	LC
Spinus.psaltria	3	Non-forest	FALSE	LC
Spinus.siemiradzkii	8	Low	FALSE	VU
Spinus.xanthogastrus	3	Low	FALSE	LC
Spiza.americana	4	Non-forest	FALSE	LC
Spizaetus.melanoleucus	5	Low	FALSE	LC
Spizaetus.ornatus	21	High	FALSE	NT
Spizaetus.tyrannus	26	Medium	FALSE	LC
Sporophila.angolensis	4	Low	FALSE	LC
Sporophila.bouvronides	2	Non-forest	FALSE	LC
Sporophila.funerea	90	Medium	FALSE	LC
Sporophila.intermedia	9	Non-forest	FALSE	LC
Sporophila.luctuosa	1	Non-forest	FALSE	LC
Sporophila.minuta	28	Non-forest	FALSE	LC
Sporophila.nigricollis	69	Non-forest	FALSE	LC
Sporophila.peruviana	24	Low	FALSE	LC
Sporophila.schistacea	14	Medium	FALSE	LC
Sporophila.telasco	41	Non-forest	FALSE	LC
Stelgidopteryx.ruficollis	302	Low	FALSE	LC
Sterna.hirundo	1	Non-forest	FALSE	LC
Sternula.superciliaris	9	Non-forest	FALSE	LC
Streptoprocne.rutila	12	Medium	FALSE	LC
Streptoprocne.zonaris	144	Medium	FALSE	LC
Sturnella.magna	15	Non-forest	FALSE	LC
Sublegatus.arenarum	2	Medium	FALSE	LC
Sula.dactylatra	1	Non-forest	FALSE	LC
Sula.leucogaster	11	Non-forest	FALSE	LC
Sula.nebouxii	10	Non-forest	FALSE	LC
Synallaxis.albescens	23	Non-forest	FALSE	LC
Synallaxis.azarae	2	Low	FALSE	LC
Synallaxis.brachyura	33	Low	FALSE	LC
Synallaxis.candei	5	Medium	FALSE	LC
Syndactyla.subalaris	6	High	FALSE	LC
Tachybaptus.dominicus	58	Non-forest	FALSE	LC
Tachycineta.albilinea	6	Medium	FALSE	LC
Tachycineta.albiventer	37	Low	FALSE	LC
Chrysocorypha.delatrii	278	Medium	FALSE	LC
Islerothraupis.luctuosa	113	Medium	FALSE	LC
Tachyphonus.rufus	50	Low	FALSE	LC
Tangara.cyanicollis	36	Low	FALSE	LC
Tangara.florida	61	Medium	FALSE	LC
Tangara.fucosa	3	High	TRUE	NT
Tangara.gyrola	50	Medium	FALSE	LC
Tangara.heinei	1	Medium	FALSE	LC
Tangara.icterocephala	60	Medium	FALSE	LC
Tangara.inornata	133	Medium	FALSE	LC
Tangara.johannae	66	Medium	FALSE	NT
Tangara.labradorides	1	Medium	FALSE	LC
Tangara.larvata	262	Low	FALSE	LC
Tangara.lavinia	123	Medium	FALSE	LC
Tangara.nigroviridis	5	Medium	FALSE	LC
Tangara.palmeri	79	High	FALSE	LC
Tangara.vitriolina	8	Low	FALSE	LC
Tangara.xanthocephala	3	Medium	FALSE	LC
Tapera.naevia	91	Non-forest	FALSE	LC
Taraba.major	84	Medium	FALSE	LC
Terenotriccus.erythrurus	70	High	FALSE	LC
Tersina.viridis	9	Medium	FALSE	LC
Thalasseus.elegans	1	Non-forest	FALSE	NT
Thalasseus.maximus	26	Non-forest	FALSE	LC
Thalasseus.sandvicensis	2	Non-forest	FALSE	LC
Thalurania.colombica	124	Medium	FALSE	LC
Thalurania.furcata	1	Medium	FALSE	LC
Thamnophilus.atrinucha	271	Medium	FALSE	LC
Thamnophilus.doliatus	47	Medium	FALSE	LC
Thamnophilus.multistriatus	13	Medium	FALSE	LC
Thamnophilus.nigriceps	53	Medium	FALSE	LC
Thamnophilus.unicolor	1	High	FALSE	LC
Theristicus.caudatus	9	Non-forest	FALSE	LC
Tangara.episcopus	655	Low	FALSE	LC
Tangara.palmarum	365	Medium	FALSE	LC
Threnetes.ruckeri	37	Medium	FALSE	LC
Thripadectes.ignobilis	3	High	FALSE	LC
Thripadectes.virgaticeps	1	Medium	FALSE	LC
Thryophilus.rufalbus	6	Medium	FALSE	LC
Asemospiza.obscura	2	Low	FALSE	LC
Tiaris.olivaceus	26	Non-forest	FALSE	LC
Tigrisoma.fasciatum	20	High	FALSE	LC
Tigrisoma.lineatum	47	Low	FALSE	LC
Tigrisoma.mexicanum	5	High	FALSE	LC
Tinamus.major	103	High	FALSE	NT
Tinamus.tao	3	High	FALSE	VU
Tityra.inquisitor	69	Medium	FALSE	LC
Tityra.semifasciata	146	Medium	FALSE	LC
Todirostrum.cinereum	281	Low	FALSE	LC
Todirostrum.nigriceps	77	Medium	FALSE	LC
Tolmomyias.sulphurescens	46	Medium	FALSE	LC
Touit.dilectissimus	9	High	FALSE	LC
Tringa.flavipes	26	Non-forest	FALSE	LC
Tringa.incana	2	Non-forest	FALSE	LC
Tringa.melanoleuca	20	Low	FALSE	LC
Tringa.semipalmata	19	Non-forest	FALSE	LC
Tringa.solitaria	45	Medium	FALSE	LC
Troglodytes.ochraceus	4	High	FALSE	LC
Trogon.chionurus	150	Medium	FALSE	LC
Trogon.comptus	54	High	FALSE	LC
Trogon.massena	55	High	FALSE	LC
Trogon.melanurus	82	Medium	FALSE	LC
Trogon.mesurus	16	Medium	FALSE	LC
Trogon.personatus	2	High	FALSE	LC
Trogon.rufus	57	High	FALSE	LC
Turdus.grayi	46	Low	FALSE	LC
Turdus.leucomelas	9	Medium	FALSE	LC
Turdus.maculirostris	122	Low	FALSE	LC
Turdus.obsoletus	17	Medium	FALSE	LC
Turdus.reevei	5	Medium	FALSE	LC
Turdus.serranus	2	Medium	FALSE	LC
Tyrannulus.elatus	150	Medium	FALSE	LC
Tyrannus.dominicensis	14	Low	FALSE	LC
Tyrannus.melancholicus	667	Low	FALSE	LC
Tyrannus.niveigularis	77	Low	FALSE	LC
Tyrannus.savana	91	Low	FALSE	LC
Tyrannus.tyrannus	34	Low	FALSE	LC
Urochroa.bougueri	15	High	FALSE	LC
Uropsalis.lyra	9	Medium	FALSE	LC
Urosticte.benjamini	3	High	FALSE	LC
Hoploxypterus.cayanus	1	Non-forest	FALSE	LC
Vanellus.chilensis	155	Non-forest	FALSE	LC
Vermivora.chrysoptera	3	Medium	FALSE	NT
Vireo.altiloquus	3	Low	FALSE	LC
Vireo.flavifrons	8	Medium	FALSE	LC
Vireo.flavoviridis	24	Medium	FALSE	LC
Vireo.leucophrys	1	Medium	FALSE	LC
Vireo.philadelphicus	1	High	FALSE	LC
Vireolanius.eximius	6	High	FALSE	LC
Vireolanius.pulchellus	7	Medium	FALSE	LC
Volatinia.jacarina	214	Non-forest	FALSE	LC
Xenerpestes.minlosi	18	High	FALSE	LC
Xenops.rutilus	16	High	FALSE	LC
Xenornis.setifrons	7	High	FALSE	VU
Xiphocolaptes.promeropirhynchus	2	Medium	FALSE	LC
Xiphorhynchus.lachrymosus	89	Medium	FALSE	LC
Xiphorhynchus.susurrans	82	Medium	FALSE	LC
Xiphorhynchus.triangularis	3	High	FALSE	LC
Zenaida.auriculata	57	Low	FALSE	LC
Zenaida.meloda	4	Medium	FALSE	LC
Zentrygon.goldmani	4	High	TRUE	NT
Zentrygon.lawrencii	1	High	FALSE	LC
Zimmerius.albigularis	16	Medium	FALSE	LC
Zimmerius.chrysops	46	Medium	FALSE	LC
Zimmerius.parvus	46	Medium	FALSE	LC
Zonotrichia.capensis	5	Non-forest	FALSE	LC
Himantopus.himantopus	68	Non-forest	FALSE	LC
Tyto.alba	10	Non-forest	FALSE	LC
Butorides.striata	309	Low	FALSE	LC
Chlorostilbon.mellisugus	2	Medium	FALSE	LC
Corapipo.leucorrhoa	28	High	FALSE	LC
Trogon.violaceus	46	Medium	FALSE	LC
Cantorchilus.modestus	11	Medium	FALSE	LC
Aramides.cajaneus	29	Medium	FALSE	LC
Basileuterus.tristriatus	19	Medium	FALSE	LC
Trogon.collaris	10	High	FALSE	LC
Vireo.olivaceus	36	High	FALSE	LC
Amazona.autumnalis	104	Medium	FALSE	LC
Amazona.lilacina	6	Medium	FALSE	EN
Amazona.farinosa	156	Low	FALSE	NT
Anisognathus.somptuosus	11	Medium	FALSE	LC
Arremon.abeillei	22	High	FALSE	LC
Atlapetes.latinuchus	0	Medium	FALSE	LC
Atlapetes.crassus	10	Medium	FALSE	LC
Aulacorhynchus.caeruleogularis	5	Medium	FALSE	LC
Automolus.virgatus	20	High	FALSE	LC
Basileuterus.cabanisi	1	Medium	FALSE	LC
Bubo.virginianus	2	Medium	FALSE	LC
Cacicus.cela	185	Medium	FALSE	LC
Cacicus.microrhynchus	9	Medium	FALSE	LC
Cacicus.pacificus	108	Medium	FALSE	LC
Campephilus.splendens	16	High	FALSE	NT
Catharus.swainsoni	27	High	FALSE	LC
Catharus.ustulatus	18	High	FALSE	LC
Chlorospingus.flavigularis	19	Medium	FALSE	LC
Chlorospingus.hypophaeus	3	Medium	FALSE	LC
Habia.carmioli	40	Medium	FALSE	LC
Chondrohierax.uncinatus	30	High	FALSE	LC
Colaptes.rubiginosus	82	Medium	FALSE	LC
Colinus.cristatus	24	Non-forest	FALSE	LC
Contopus.bogotensis	15	Medium	FALSE	LC
Contopus.punensis	5	Medium	FALSE	LC
Cryptopipo.litae	32	High	FALSE	LC
Cyphorhinus.dichrous	5	High	FALSE	LC
Dacnis.egregia	26	Medium	FALSE	LC
Deconychura.typica	1	High	FALSE	LC
Hylatomus.fuscipennis	13	Low	FALSE	LC
Hylatomus.lineatus	101	Low	FALSE	LC
Euscarthmus.fulviceps	40	Low	FALSE	LC
Formicarius.analis	31	High	FALSE	LC
Formicivora.intermedia	22	Medium	FALSE	LC
Forpus.spengeli	0	Medium	FALSE	LC
Furnarius.cinnamomeus	199	Low	FALSE	LC
Furnarius.longirostris	58	Low	FALSE	LC
Gelochelidon.nilotica	0	Non-forest	FALSE	LC
Geothlypis.auricularis	1	Non-forest	FALSE	LC
Geothlypis.semiflava	20	Non-forest	FALSE	LC
Glaucidium.brasilianum	9	Medium	FALSE	LC
Herpsilochmus.scapularis	39	Medium	FALSE	LC
Hylophilus.flavipes	24	Medium	FALSE	LC
Hylophilus.viridiflavus	15	Medium	FALSE	LC
Hypnelus.ruficollis	77	Low	FALSE	LC
Icterus.spurius	14	Low	FALSE	LC
Leptopogon.superciliaris	45	High	FALSE	LC
Leptotila.plumbeiceps	0	Medium	FALSE	LC
Megascops.guatemalae	16	High	FALSE	LC
Mionectes.galbinus	86	Medium	FALSE	LC
Myiodynastes.maculatus	165	Medium	FALSE	LC
Myiopagis.parambae	19	High	FALSE	LC
Myiophobus.crypterythrus	14	Low	FALSE	LC
Myiophobus.fasciatus	1	Low	FALSE	LC
Myiothlypis.chlorophrys	30	Medium	FALSE	LC
Myiotriccus.ornatus	22	High	FALSE	LC
Myrmornis.stictoptera	2	High	FALSE	LC
Myrmotherula.axillaris	102	High	FALSE	LC
Notharchus.subtectus	112	Medium	FALSE	LC
Ochthoeca.cinnamomeiventris	2	Medium	FALSE	LC
Onychorhynchus.mexicanus	13	High	FALSE	LC
Onychorhynchus.occidentalis	2	High	TRUE	VU
Patagioenas.albilinea	0	Medium	FALSE	LC
Phaeomyias.murina	5	Low	FALSE	LC
Phaeomyias.tumbezana	5	Low	FALSE	LC
Phaethornis.baroni	15	High	FALSE	LC
Phaethornis.longirostris	62	High	FALSE	LC
Pheugopedius.paucimaculatus	5	Medium	FALSE	LC
Piaya.cayana	190	Medium	FALSE	LC
Pionus.menstruus	318	Medium	FALSE	LC
Pionus.seniloides	0	Medium	FALSE	LC
Piranga.hepatica	13	Low	FALSE	LC
Platyrinchus.albogularis	9	Medium	FALSE	LC
Poliocrania.exsul	66	High	FALSE	LC
Poliocrania.maculifer	214	High	FALSE	LC
Polioptila.plumbea	195	Medium	FALSE	LC
Psarocolius.angustifrons	9	Medium	FALSE	LC
Pseudocolaptes.johnsoni	1	Medium	FALSE	LC
Pteroglossus.erythropygius	14	High	FALSE	LC
Pteroglossus.sanguineus	173	High	FALSE	LC
Pteroglossus.torquatus	111	High	FALSE	LC
Pyrocephalus.rubinus	113	Low	FALSE	LC
Ramphastos.citreolaemus	2	High	FALSE	LC
Ramphocelus.icteronotus	350	Low	FALSE	LC
Rhynchocyclus.aequinoctialis	30	High	FALSE	LC
Sakesphorus.pulchellus	49	Medium	FALSE	LC
Saltator.olivascens	71	Medium	FALSE	LC
Setophaga.pitiayumi	78	Medium	FALSE	LC
Sittasomus.griseus	9	Medium	FALSE	LC
Sporophila.ophthalmica	296	Low	FALSE	LC
Stelgidopteryx.serripennis	1	Low	FALSE	LC
Synallaxis.stictothorax	2	Low	FALSE	LC
Tangara.aurulenta	14	Medium	FALSE	LC
Tangara.lunigera	2	Medium	FALSE	LC
Thamnistes.anabatinus	22	High	FALSE	LC
Thamnophilus.bernardi	30	Medium	FALSE	LC
Tolmomyias.flavotectus	57	High	FALSE	LC
Tolmomyias.flaviventris	18	Low	FALSE	LC
Troglodytes.aedon	393	Low	FALSE	LC
Tunchiornis.ochraceiceps	14	Medium	FALSE	LC
Turdus.albicollis	9	Medium	FALSE	LC
Turdus.ignobilis	39	Low	FALSE	LC
Vireolanius.mikettae	58	High	FALSE	LC
Xenops.genibarbis	89	High	FALSE	LC
Xiphorhynchus.aequatorialis	54	Medium	FALSE	LC

## Sheet: Mesoamerica
Species	N_obs	Forest_Dependency	Endemic_Hotspot	RedList
Abeillia.abeillei	131	High	TRUE	LC
Acanthidops.bairdi	102	Medium	TRUE	LC
Accipiter.bicolor	237	Medium	FALSE	LC
Accipiter.cooperii	129	Medium	FALSE	LC
Accipiter.poliogaster	1	High	FALSE	NT
Accipiter.striatus	273	Medium	FALSE	LC
Accipiter.superciliosus	93	Medium	FALSE	LC
Actitis.macularius	2216	Non-forest	FALSE	LC
Aegolius.ridgwayi	36	High	TRUE	LC
Aeronautes.saxatalis	44	Low	FALSE	LC
Agamia.agami	105	High	FALSE	VU
Agelaius.phoeniceus	875	Non-forest	FALSE	LC
Aimophila.rufescens	882	Low	FALSE	LC
Aix.sponsa	5	Medium	FALSE	LC
Amaurolimnas.concolor	182	Medium	FALSE	LC
Amazilia.amabilis	1397	Medium	FALSE	LC
Amazilia.beryllina	245	Medium	FALSE	LC
Amazilia.boucardi	24	High	TRUE	EN
Amazilia.candida	2325	High	TRUE	LC
Amazilia.cyanocephala	1422	Medium	TRUE	LC
Amazilia.cyanura	69	Medium	TRUE	LC
Amazilia.decora	846	Medium	TRUE	LC
Amazilia.edward	1366	Medium	FALSE	LC
Amazilia.luciae	11	Medium	TRUE	EN
Amazilia.rutila	895	Medium	FALSE	LC
Amazilia.saucerottei	1589	Medium	FALSE	LC
Amazilia.tzacatl	15083	Medium	FALSE	LC
Amazilia.violiceps	1	Medium	FALSE	LC
Amazilia.yucatanensis	744	Medium	FALSE	LC
Amazona.albifrons	2985	Medium	TRUE	LC
Amazona.auropalliata	115	Medium	TRUE	EN
Amazona.ochrocephala	63	Medium	FALSE	LC
Amazona.oratrix	59	Medium	FALSE	EN
Amazona.viridigenalis	13	High	FALSE	EN
Amazona.xantholora	117	Medium	TRUE	LC
Amblycercus.holosericeus	2847	Medium	FALSE	LC
Ammodramus.savannarum	26	Non-forest	FALSE	LC
Amphispiza.bilineata	1	Non-forest	FALSE	LC
Anabacerthia.variegaticeps	302	High	FALSE	LC
Anas.acuta	13	Non-forest	FALSE	LC
Anas.bahamensis	1	Non-forest	FALSE	LC
Anas.crecca	19	Non-forest	FALSE	LC
Anhinga.anhinga	1391	Non-forest	FALSE	LC
Anous.stolidus	16	Non-forest	FALSE	LC
Anser.caerulescens	1	Non-forest	FALSE	LC
Anthracothorax.nigricollis	452	Low	FALSE	LC
Anthracothorax.prevostii	1621	Low	FALSE	LC
Anthracothorax.veraguensis	43	Non-forest	TRUE	LC
Anthus.rubescens	1	Non-forest	FALSE	LC
Antrostomus.arizonae	33	High	FALSE	LC
Antrostomus.badius	12	High	TRUE	LC
Antrostomus.carolinensis	82	Medium	FALSE	LC
Antrostomus.rufus	15	Medium	FALSE	LC
Antrostomus.salvini	3	Medium	FALSE	LC
Antrostomus.saturatus	157	Medium	TRUE	LC
Antrostomus.vociferus	2	High	FALSE	LC
Aphanotriccus.audax	2	High	FALSE	NT
Aphanotriccus.capitalis	271	Medium	TRUE	VU
Aphelocoma.unicolor	97	Medium	FALSE	LC
Ara.ararauna	4	High	FALSE	LC
Ara.macao	1592	High	FALSE	LC
Ara.militaris	3	High	FALSE	VU
Ara.severus	22	High	FALSE	LC
Aramides.axillaris	16	Low	FALSE	LC
Aramus.guarauna	634	Low	FALSE	LC
Archilochus.colubris	1054	Medium	FALSE	LC
Ardea.alba	3709	Non-forest	FALSE	LC
Ardea.cocoi	51	Non-forest	FALSE	LC
Ardea.herodias	1525	Low	FALSE	LC
Arenaria.interpres	152	Non-forest	FALSE	LC
Arremon.aurantiirostris	4241	Medium	FALSE	LC
Arremon.brunneinucha	1810	Medium	FALSE	LC
Arremon.costaricensis	109	Medium	TRUE	LC
Arremon.crassirostris	289	High	TRUE	LC
Arremonops.chloronotus	1858	Medium	TRUE	LC
Arremonops.conirostris	3226	Medium	FALSE	LC
Arremonops.rufivirgatus	447	Medium	FALSE	LC
Asio.clamator	56	Medium	FALSE	LC
Asio.stygius	24	Medium	FALSE	LC
Aspatha.gularis	201	High	TRUE	LC
Atalotriccus.pilaris	94	Medium	FALSE	LC
Atlapetes.albinucha	1547	Medium	FALSE	LC
Atlapetes.pileatus	31	Medium	FALSE	LC
Atthis.ellioti	69	High	TRUE	LC
Atthis.heloisa	63	High	FALSE	LC
Atticora.pileata	279	Medium	TRUE	LC
Atticora.tibialis	17	Medium	FALSE	LC
Attila.spadiceus	5614	Medium	FALSE	LC
Auriparus.flaviceps	1	Non-forest	FALSE	LC
Aythya.affinis	203	Non-forest	FALSE	LC
Aythya.americana	17	Non-forest	FALSE	LC
Aythya.collaris	75	Non-forest	FALSE	LC
Baeolophus.atricristatus	52	Medium	FALSE	LC
Baeolophus.wollweberi	1	High	FALSE	LC
Bangsia.arcaei	202	Medium	TRUE	NT
Bartramia.longicauda	12	Non-forest	FALSE	LC
Baryphthengus.martii	1830	High	FALSE	LC
Basileuterus.belli	248	High	FALSE	LC
Basileuterus.lachrymosus	75	High	FALSE	LC
Basileuterus.melanogenys	833	High	TRUE	LC
Basileuterus.rufifrons	4033	Low	FALSE	LC
Bolborhynchus.lineola	564	Medium	FALSE	LC
Bombycilla.cedrorum	80	High	FALSE	LC
Botaurus.lentiginosus	10	Non-forest	FALSE	LC
Botaurus.pinnatus	94	Non-forest	FALSE	LC
Brachygalba.salmoni	14	High	FALSE	LC
Brotogeris.jugularis	6531	Medium	FALSE	LC
Bubulcus.ibis	5294	Low	FALSE	LC
Burhinus.bistriatus	102	Non-forest	FALSE	LC
Busarellus.nigricollis	86	Low	FALSE	LC
Buteo.albonotatus	514	Medium	FALSE	LC
Buteo.brachyurus	2483	Medium	FALSE	LC
Buteo.jamaicensis	876	Low	FALSE	LC
Buteo.lineatus	1	Medium	FALSE	LC
Buteo.nitidus	329	Medium	FALSE	LC
Buteo.plagiatus	3063	Medium	FALSE	LC
Buteo.platypterus	2977	Medium	FALSE	LC
Buteo.swainsoni	451	Non-forest	FALSE	LC
Buteogallus.anthracinus	986	Low	FALSE	LC
Buteogallus.meridionalis	71	Low	FALSE	LC
Buteogallus.solitarius	5	High	FALSE	NT
Buteogallus.urubitinga	513	Medium	FALSE	LC
Cairina.moschata	619	Medium	FALSE	LC
Calidris.alba	95	Non-forest	FALSE	LC
Calidris.bairdii	25	Non-forest	FALSE	LC
Calidris.canutus	1	Non-forest	FALSE	NT
Calidris.fuscicollis	17	Non-forest	FALSE	LC
Calidris.himantopus	20	Low	FALSE	LC
Calidris.mauri	43	Non-forest	FALSE	LC
Calidris.melanotos	52	Non-forest	FALSE	LC
Calidris.minutilla	258	Low	FALSE	LC
Calidris.pusilla	40	Non-forest	FALSE	NT
Calidris.virgata	7	Non-forest	FALSE	LC
Calliphlox.bryantae	417	Medium	TRUE	LC
Cyanocorax.formosus	649	Medium	FALSE	LC
Campephilus.guatemalensis	3345	High	FALSE	LC
Campephilus.melanoleucos	654	Medium	FALSE	LC
Camptostoma.imberbe	590	Low	FALSE	LC
Camptostoma.obsoletum	1091	Low	FALSE	LC
Campylopterus.hemileucurus	3200	Medium	TRUE	LC
Campylopterus.rufus	120	High	TRUE	LC
Campylorhamphus.pusillus	382	High	FALSE	LC
Campylorhamphus.trochilirostris	18	Medium	FALSE	LC
Campylorhynchus.albobrunneus	124	High	FALSE	LC
Campylorhynchus.chiapensis	2	Low	TRUE	LC
Campylorhynchus.megalopterus	13	High	FALSE	LC
Campylorhynchus.yucatanicus	1	Non-forest	TRUE	NT
Campylorhynchus.zonatus	2820	Medium	FALSE	LC
Cantorchilus.leucopogon	1	Medium	FALSE	LC
Cantorchilus.leucotis	551	Medium	FALSE	LC
Cantorchilus.nigricapillus	2584	Medium	FALSE	LC
Cantorchilus.semibadius	1535	Medium	TRUE	LC
Cantorchilus.thoracicus	2083	Medium	TRUE	LC
Cantorchilus.zeledoni	271	Medium	TRUE	LC
Capito.maculicoronatus	181	High	FALSE	LC
Capsiempis.flaveola	1159	Low	FALSE	LC
Caracara.cheriway	1945	Non-forest	FALSE	LC
Cardellina.canadensis	833	Medium	FALSE	LC
Cardellina.pusilla	5319	Medium	FALSE	LC
Cardellina.rubra	28	High	FALSE	LC
Cardellina.rubrifrons	6	High	FALSE	LC
Cardellina.versicolor	35	High	TRUE	VU
Cardinalis.cardinalis	257	Low	FALSE	LC
Cardinalis.sinuatus	1	Non-forest	FALSE	LC
Carpodectes.antoniae	15	High	TRUE	EN
Carpodectes.hopkei	1	High	FALSE	LC
Carpodectes.nitidus	227	High	TRUE	LC
Caryothraustes.poliogaster	1744	Medium	TRUE	LC
Cassiculus.melanicterus	3	Medium	FALSE	LC
Cathartes.aura	16734	Low	FALSE	LC
Cathartes.burrovianus	720	Low	FALSE	LC
Catharus.aurantiirostris	2591	Medium	FALSE	LC
Catharus.dryas	106	High	FALSE	LC
Catharus.frantzii	1218	Medium	FALSE	LC
Catharus.fuscater	879	High	FALSE	LC
Catharus.fuscescens	45	Medium	FALSE	LC
Catharus.gracilirostris	794	Medium	TRUE	LC
Catharus.guttatus	19	Medium	FALSE	LC
Catharus.mexicanus	945	High	TRUE	LC
Catharus.minimus	132	Medium	FALSE	LC
Catharus.occidentalis	29	High	FALSE	LC
Catherpes.mexicanus	20	Non-forest	FALSE	LC
Celeus.castaneus	1024	High	TRUE	LC
Celeus.loricatus	1319	High	FALSE	LC
Cephalopterus.glabricollis	121	High	TRUE	EN
Ceratopipra.erythrocephala	88	High	FALSE	LC
Ceratopipra.mentalis	2503	High	FALSE	LC
Cercomacra.nigricans	37	Medium	FALSE	LC
Cercomacroides.tyrannina	3183	Medium	FALSE	LC
Certhia.americana	59	High	FALSE	LC
Chaetura.brachyura	697	Medium	FALSE	LC
Chaetura.cinereiventris	689	Medium	FALSE	LC
Chaetura.fumosa	597	Medium	TRUE	LC
Chaetura.pelagica	295	Low	FALSE	NT
Chaetura.spinicaudus	534	Medium	FALSE	LC
Chaetura.vauxi	2783	Medium	FALSE	LC
Chalybura.buffonii	766	Medium	FALSE	LC
Chalybura.urochrysia	1346	High	FALSE	LC
Chamaepetes.unicolor	989	Medium	TRUE	NT
Charadrius.collaris	40	Non-forest	FALSE	LC
Charadrius.nivosus	6	Non-forest	FALSE	NT
Charadrius.semipalmatus	128	Non-forest	FALSE	LC
Charadrius.vociferus	286	Non-forest	FALSE	LC
Charadrius.wilsonia	41	Non-forest	FALSE	LC
Chiroxiphia.lanceolata	502	Medium	FALSE	LC
Chiroxiphia.linearis	1159	High	TRUE	LC
Chlidonias.niger	45	Non-forest	FALSE	LC
Chloroceryle.aenea	523	Medium	FALSE	LC
Chloroceryle.amazona	1598	Low	FALSE	LC
Chloroceryle.americana	2368	Low	FALSE	LC
Chloroceryle.inda	37	Medium	FALSE	LC
Chlorophanes.spiza	4817	Medium	FALSE	LC
Chlorophonia.callophrys	1490	Medium	TRUE	LC
Chlorophonia.occipitalis	296	Medium	TRUE	LC
Chlorospingus.canigularis	87	Medium	FALSE	LC
Chlorospingus.flavopectus	4201	Medium	FALSE	LC
Chlorospingus.pileatus	1172	Medium	TRUE	LC
Chlorospingus.tacarcunae	5	Medium	FALSE	LC
Chlorostilbon.assimilis	480	Medium	FALSE	LC
Chlorostilbon.canivetii	1047	Low	TRUE	LC
Chlorostilbon.forficatus	100	Medium	TRUE	LC
Habia.olivacea	1	Medium	FALSE	LC
Chondestes.grammacus	7	Low	FALSE	LC
Chordeiles.acutipennis	255	Non-forest	FALSE	LC
Chordeiles.minor	164	Low	FALSE	LC
Chrysolampis.mosquitus	9	Non-forest	FALSE	LC
Chrysomus.icterocephalus	8	Non-forest	FALSE	LC
Chrysothlypis.chrysomelas	732	Medium	FALSE	LC
Ciccaba.nigrolineata	279	Medium	FALSE	LC
Ciccaba.virgata	1106	Medium	FALSE	LC
Cinclus.mexicanus	336	Non-forest	FALSE	LC
Circus.hudsonius	72	Low	FALSE	LC
Cistothorus.palustris	2	Non-forest	FALSE	LC
Claravis.mondetoura	27	Medium	FALSE	LC
Claravis.pretiosa	1740	Medium	FALSE	LC
Clibanornis.rubiginosus	555	High	FALSE	LC
Cnipodectes.subbrunneus	77	High	FALSE	LC
Hesperiphona.abeillei	146	Medium	FALSE	LC
Coccycua.minuta	3	Medium	FALSE	LC
Coccyzus.americanus	188	Medium	FALSE	LC
Coccyzus.erythropthalmus	30	Medium	FALSE	LC
Coccyzus.ferrugineus	2	Low	TRUE	VU
Coccyzus.minor	138	Medium	FALSE	LC
Cochlearius.cochlearius	621	Medium	FALSE	LC
Coereba.flaveola	6517	Low	FALSE	LC
Colaptes.punctigula	50	Medium	FALSE	LC
Colibri.delphinae	660	Medium	FALSE	LC
Colinus.nigrogularis	61	Non-forest	TRUE	LC
Colinus.virginianus	50	Low	FALSE	NT
Colonia.colonus	851	Medium	FALSE	LC
Columba.livia	1656	Non-forest	FALSE	LC
Columbina.inca	2777	Non-forest	FALSE	LC
Columbina.minuta	341	Non-forest	FALSE	LC
Columbina.passerina	765	Non-forest	FALSE	LC
Columbina.talpacoti	6835	Non-forest	FALSE	LC
Conirostrum.leucogenys	70	Low	FALSE	LC
Conopias.albovittatus	484	Medium	FALSE	LC
Contopus.cooperi	952	High	FALSE	NT
Contopus.lugubris	668	Medium	TRUE	LC
Contopus.ochraceus	93	Medium	TRUE	LC
Contopus.pertinax	477	High	FALSE	LC
Contopus.sordidulus	796	Medium	FALSE	LC
Contopus.virens	2747	Medium	FALSE	LC
Coragyps.atratus	18348	Low	FALSE	LC
Corvus.corax	6	Low	FALSE	LC
Corvus.cryptoleucus	8	Non-forest	FALSE	LC
Corvus.imparatus	10	Medium	FALSE	LC
Cotinga.amabilis	183	High	TRUE	LC
Cotinga.nattererii	313	High	FALSE	LC
Cotinga.ridgwayi	209	High	TRUE	VU
Cranioleuca.dissita	4	Medium	TRUE	NT
Cranioleuca.erythrops	1305	High	FALSE	LC
Crax.rubra	1280	High	FALSE	VU
Crotophaga.ani	1282	Low	FALSE	LC
Crotophaga.major	621	Medium	FALSE	LC
Crotophaga.sulcirostris	5076	Non-forest	FALSE	LC
Cryptoleucopteryx.plumbea	5	Medium	FALSE	VU
Crypturellus.boucardi	532	High	TRUE	LC
Crypturellus.soui	2703	Medium	FALSE	LC
Cyanerpes.caeruleus	1	Medium	FALSE	LC
Cyanerpes.cyaneus	6159	Medium	FALSE	LC
Cyanerpes.lucidus	1565	Medium	TRUE	LC
Cyanocitta.stelleri	127	High	FALSE	LC
Cyanocompsa.parellina	720	Medium	FALSE	LC
Cyanocorax.affinis	934	Low	FALSE	LC
Cyanocorax.melanocyaneus	1091	Medium	TRUE	LC
Cyanocorax.yncas	1232	Medium	FALSE	LC
Cyanocorax.yucatanicus	456	Medium	TRUE	LC
Cyanoloxia.cyanoides	2980	Medium	FALSE	LC
Cyanolyca.argentigula	42	High	TRUE	LC
Cyanolyca.cucullata	240	High	TRUE	LC
Cyanolyca.nanus	3	High	FALSE	VU
Cyanolyca.pumilo	75	High	TRUE	LC
Cyclarhis.gujanensis	2275	Medium	FALSE	LC
Cymbilaimus.lineatus	1383	Medium	FALSE	LC
Cynanthus.sordidus	1	Low	FALSE	LC
Cyphorhinus.phaeocephalus	854	High	FALSE	LC
Cypseloides.cherriei	81	High	FALSE	NA
Cypseloides.cryptus	49	High	FALSE	LC
Cypseloides.niger	150	Medium	FALSE	LC
Cyrtonyx.ocellatus	23	High	TRUE	VU
Dacnis.cayana	2132	Medium	FALSE	LC
Dacnis.venusta	1904	Medium	FALSE	LC
Dactylortyx.thoracicus	170	High	FALSE	LC
Deltarhynchus.flammulatus	3	Medium	FALSE	LC
Dendrocincla.anabatina	1214	Medium	TRUE	LC
Dendrocincla.fuliginosa	1001	Medium	FALSE	LC
Dendrocincla.homochroa	656	Medium	FALSE	LC
Dendrocolaptes.picumnus	27	High	FALSE	LC
Dendrocolaptes.sanctithomae	1878	Medium	FALSE	LC
Dendrocygna.autumnalis	1792	Non-forest	FALSE	LC
Dendrocygna.bicolor	120	Non-forest	FALSE	LC
Dendroplex.picus	6	Low	FALSE	LC
Dendrortyx.barbatus	28	High	FALSE	VU
Dendrortyx.leucophrys	522	High	TRUE	LC
Dendrortyx.macroura	1	High	FALSE	LC
Diglossa.baritula	210	Low	FALSE	LC
Diglossa.plumbea	1255	Non-forest	TRUE	LC
Discosura.conversii	763	High	FALSE	LC
Dives.dives	10568	Low	TRUE	LC
Pseudopipra.pipra	179	High	FALSE	LC
Dolichonyx.oryzivorus	13	Non-forest	FALSE	LC
Donacobius.atricapilla	5	Non-forest	FALSE	LC
Doricha.eliza	17	Low	TRUE	NT
Doricha.enicura	10	Medium	TRUE	LC
Doryfera.ludovicae	201	High	FALSE	LC
Dromococcyx.phasianellus	338	Medium	FALSE	LC
Leuconotopicus.fumigatus	1852	Medium	FALSE	LC
Veniliornis.kirkii	176	Medium	FALSE	LC
Dryobates.scalaris	234	Medium	FALSE	LC
Leuconotopicus.villosus	1114	High	FALSE	LC
Dumetella.carolinensis	3562	Low	FALSE	LC
Dysithamnus.mentalis	1095	Medium	FALSE	LC
Dysithamnus.puncticeps	230	High	FALSE	LC
Dysithamnus.striaticeps	520	High	TRUE	LC
Egretta.caerulea	2868	Low	FALSE	LC
Egretta.rufescens	27	Low	FALSE	NT
Egretta.thula	2228	Non-forest	FALSE	LC
Egretta.tricolor	867	Low	FALSE	LC
Elaenia.chiriquensis	478	Low	FALSE	LC
Elaenia.flavogaster	5797	Non-forest	FALSE	LC
Elaenia.frantzii	1967	Medium	FALSE	LC
Elaenia.martinica	57	Medium	FALSE	LC
Elanoides.forficatus	2328	Low	FALSE	LC
Elanus.leucurus	881	Non-forest	FALSE	LC
Electron.carinatum	360	High	TRUE	VU
Electron.platyrhynchum	2263	High	FALSE	LC
Elvira.chionura	369	Medium	TRUE	LC
Elvira.cupreiceps	830	Medium	TRUE	LC
Emberizoides.herbicola	27	Non-forest	FALSE	LC
Empidonax.affinis	13	High	FALSE	LC
Empidonax.albigularis	206	Non-forest	FALSE	LC
Empidonax.alnorum	66	Low	FALSE	LC
Empidonax.atriceps	567	Medium	TRUE	LC
Empidonax.flavescens	1933	Medium	TRUE	LC
Empidonax.flaviventris	4024	Medium	FALSE	LC
Empidonax.fulvifrons	34	Low	FALSE	LC
Empidonax.hammondii	207	Medium	FALSE	LC
Empidonax.minimus	1304	Medium	FALSE	LC
Empidonax.oberholseri	3	Medium	FALSE	LC
Empidonax.occidentalis	334	High	FALSE	LC
Empidonax.traillii	215	Low	FALSE	LC
Empidonax.virescens	536	Medium	FALSE	LC
Epinecrophylla.fulviventris	1169	High	FALSE	LC
Eremophila.alpestris	3	Non-forest	FALSE	LC
Eubucco.bourcierii	621	High	FALSE	LC
Euchrepomis.callinota	25	High	FALSE	LC
Eucometis.penicillata	1871	Low	FALSE	LC
Eudocimus.albus	985	Low	FALSE	LC
Eumomota.superciliosa	1332	Medium	TRUE	LC
Eupherusa.eximia	1389	High	TRUE	LC
Eupherusa.nigriventris	314	High	TRUE	LC
Euphonia.affinis	1403	Low	FALSE	LC
Euphonia.anneae	1658	Medium	FALSE	LC
Euphonia.elegantissima	1187	Medium	FALSE	LC
Euphonia.fulvicrissa	488	Medium	FALSE	LC
Euphonia.gouldi	3857	High	TRUE	LC
Euphonia.hirundinacea	6038	Medium	TRUE	LC
Euphonia.imitans	1065	Medium	TRUE	LC
Euphonia.laniirostris	2262	Medium	FALSE	LC
Euphonia.luteicapilla	3232	Low	TRUE	LC
Euphonia.minuta	533	Medium	FALSE	LC
Eupsittula.canicularis	495	Medium	FALSE	LC
Eupsittula.pertinax	211	Medium	FALSE	LC
Eurypyga.helias	316	High	FALSE	LC
Eutoxeres.aquila	206	High	FALSE	LC
Falco.columbarius	197	Low	FALSE	LC
Falco.femoralis	116	Non-forest	FALSE	LC
Falco.mexicanus	1	Non-forest	FALSE	LC
Falco.peregrinus	567	Low	FALSE	LC
Falco.rufigularis	1783	High	FALSE	LC
Falco.sparverius	463	Low	FALSE	LC
Florisuga.mellivora	3517	Medium	FALSE	LC
Fluvicola.pica	32	Non-forest	FALSE	LC
Formicarius.nigricapillus	99	High	FALSE	LC
Formicarius.rufipectus	43	Medium	FALSE	LC
Forpus.conspicillatus	18	Medium	FALSE	LC
Fregata.magnificens	1766	Medium	FALSE	LC
Fregata.minor	2	Low	FALSE	LC
Fulica.americana	511	Non-forest	FALSE	LC
Galbula.ruficauda	2261	Medium	FALSE	LC
Gallinago.delicata	50	Low	FALSE	LC
Gallinula.galeata	838	Non-forest	FALSE	LC
Gampsonyx.swainsonii	110	Low	FALSE	LC
Geococcyx.californianus	2	Non-forest	FALSE	LC
Geococcyx.velox	27	Non-forest	FALSE	LC
Geothlypis.flavovelata	4	Non-forest	TRUE	VU
Geothlypis.formosa	1911	Medium	FALSE	LC
Geothlypis.nelsoni	22	Non-forest	FALSE	LC
Geothlypis.philadelphia	1019	Low	FALSE	LC
Geothlypis.poliocephala	1383	Non-forest	TRUE	LC
Geothlypis.tolmiei	377	Medium	FALSE	LC
Geothlypis.trichas	1646	Low	FALSE	LC
Geotrygon.montana	778	Medium	FALSE	LC
Geotrygon.violacea	25	Medium	FALSE	LC
Geranoaetus.albicaudatus	64	Non-forest	FALSE	LC
Geranospiza.caerulescens	253	Low	FALSE	LC
Glaucidium.costaricanum	125	Medium	TRUE	LC
Glaucidium.griseiceps	207	Medium	FALSE	LC
Glaucidium.sanchezi	5	High	FALSE	NT
Glaucis.aeneus	324	Medium	FALSE	LC
Glaucis.hirsutus	153	Low	FALSE	LC
Glyphorynchus.spirurus	3100	Medium	FALSE	LC
Goldmania.violiceps	75	High	FALSE	NT
Grallaria.guatimalensis	142	Medium	FALSE	LC
Grallaricula.flavirostris	27	High	FALSE	NT
Granatellus.sallaei	194	Medium	TRUE	LC
Gymnocichla.nudiceps	222	Medium	FALSE	LC
Gymnopithys.bicolor	1110	High	FALSE	LC
Habia.atrimaxillaris	193	Medium	TRUE	EN
Habia.fuscicauda	4807	Medium	TRUE	LC
Habia.rubica	1836	High	FALSE	LC
Haematopus.palliatus	44	Non-forest	FALSE	LC
Haemorhous.mexicanus	95	Non-forest	FALSE	LC
Hafferia.zeledoni	357	Medium	FALSE	LC
Hapalocrex.flaviventer	54	Non-forest	FALSE	LC
Harpagus.bidentatus	1094	Medium	FALSE	LC
Harpia.harpyja	7	High	FALSE	NT
Heliodoxa.jacula	1335	High	FALSE	LC
Heliomaster.constantii	344	Medium	FALSE	LC
Heliomaster.longirostris	909	Medium	FALSE	LC
Heliornis.fulica	112	Non-forest	FALSE	LC
Heliothryx.barroti	2171	High	FALSE	LC
Helmitheros.vermivorum	835	Medium	FALSE	LC
Henicorhina.leucophrys	3286	High	FALSE	LC
Henicorhina.leucosticta	6196	High	FALSE	LC
Herpetotheres.cachinnans	2702	Low	FALSE	LC
Heterospingus.rubrifrons	35	Medium	FALSE	LC
Heterospingus.xanthopygius	1	Medium	FALSE	LC
Hirundo.rustica	2815	Non-forest	FALSE	LC
Hydroprogne.caspia	101	Non-forest	FALSE	LC
Hydropsalis.cayennensis	6	Non-forest	FALSE	LC
Hylocharis.eliciae	1153	Medium	TRUE	LC
Basilinna.leucotis	353	High	FALSE	LC
Hylocichla.mustelina	3914	High	FALSE	NT
Hylomanes.momotula	899	High	FALSE	LC
Hylopezus.dives	548	Medium	FALSE	LC
Hylopezus.perspicillatus	598	High	FALSE	LC
Hylophylax.naevioides	1452	High	FALSE	LC
Hylorchilus.navai	72	High	TRUE	VU
Hylorchilus.sumichrasti	26	High	TRUE	NT
Ibycter.americanus	62	Low	FALSE	LC
Icteria.virens	959	Medium	FALSE	LC
Icterus.abeillei	1	Medium	FALSE	LC
Icterus.auratus	218	Low	TRUE	LC
Icterus.auricapillus	80	Medium	FALSE	LC
Icterus.bullockiorum	55	Low	FALSE	LC
Icterus.chrysater	1312	Medium	FALSE	LC
Icterus.cucullatus	636	Low	FALSE	LC
Icterus.galbula	7566	Low	FALSE	LC
Icterus.graduacauda	198	Medium	FALSE	LC
Icterus.gularis	1175	Low	FALSE	LC
Icterus.maculialatus	12	Low	TRUE	LC
Icterus.mesomelas	1061	Medium	FALSE	LC
Icterus.parisorum	1	Non-forest	FALSE	LC
Icterus.pectoralis	404	Low	FALSE	LC
Icterus.prosthemelas	2789	Low	TRUE	LC
Icterus.pustulatus	114	Low	FALSE	LC
Icterus.wagleri	70	Low	FALSE	LC
Ictinia.mississippiensis	338	Low	FALSE	LC
Ictinia.plumbea	507	Medium	FALSE	LC
Ixobrychus.exilis	272	Low	FALSE	LC
Tangara.guttata	1220	Low	FALSE	LC
Jabiru.mycteria	86	Non-forest	FALSE	LC
Jacamerops.aureus	75	High	FALSE	LC
Jacana.jacana	828	Non-forest	FALSE	LC
Jacana.spinosa	2105	Non-forest	FALSE	LC
Juliamyia.julie	851	High	FALSE	LC
Junco.phaeonotus	71	Medium	FALSE	LC
Junco.vulcani	184	Non-forest	TRUE	LC
Klais.guimeti	1872	Medium	FALSE	LC
Lampornis.amethystinus	115	High	FALSE	LC
Lampornis.calolaemus	1259	Medium	TRUE	LC
Lampornis.clemenciae	13	High	FALSE	LC
Lampornis.hemileucus	345	High	TRUE	LC
Lampornis.sybillae	139	High	TRUE	LC
Lampornis.viridipallens	462	High	TRUE	LC
Lamprolaima.rhami	67	High	FALSE	LC
Lanio.aurantius	396	High	TRUE	LC
Lanio.leucothorax	540	High	TRUE	LC
Laniocera.rufescens	82	High	FALSE	LC
Lanius.ludovicianus	6	Non-forest	FALSE	NT
Larus.delawarensis	6	Non-forest	FALSE	LC
Larus.fuscus	1	Non-forest	FALSE	LC
Laterallus.albigularis	1633	Non-forest	FALSE	LC
Laterallus.exilis	186	Non-forest	FALSE	LC
Laterallus.ruber	1175	Non-forest	TRUE	LC
Legatus.leucophaius	3503	Medium	FALSE	LC
Leistes.militaris	369	Non-forest	FALSE	LC
Lepidocolaptes.souleyetii	4994	Medium	FALSE	LC
Lepidopyga.coeruleogularis	301	Medium	FALSE	LC
Lepidothrix.coronata	1117	High	FALSE	LC
Leptodon.cayanensis	578	High	FALSE	LC
Leptopogon.amaurocephalus	465	Medium	FALSE	LC
Leptotila.cassinii	2413	Medium	FALSE	LC
Leptotila.jamaicensis	125	Medium	FALSE	LC
Leptotila.verreauxi	9912	Medium	FALSE	LC
Leptotrygon.veraguensis	103	High	FALSE	LC
Larus.atricilla	809	Non-forest	FALSE	LC
Larus.pipixcan	18	Non-forest	FALSE	LC
Leucopternis.semiplumbeus	316	High	FALSE	LC
Limnodromus.griseus	25	Non-forest	FALSE	LC
Limnodromus.scolopaceus	21	Non-forest	FALSE	LC
Limnothlypis.swainsonii	32	Medium	FALSE	LC
Limosa.fedoa	3	Non-forest	FALSE	LC
Lipaugus.unirufus	760	Medium	FALSE	LC
Lonchura.malacca	37	Non-forest	FALSE	LC
Lonchura.punctulata	4	Low	FALSE	LC
Lophodytes.cucullatus	2	Medium	FALSE	LC
Lophornis.adorabilis	176	Medium	TRUE	LC
Lophornis.delattrei	101	Medium	FALSE	LC
Lophornis.helenae	620	Medium	TRUE	LC
Lophostrix.cristata	334	High	FALSE	LC
Lophotriccus.pileatus	2045	Medium	FALSE	LC
Loxia.curvirostra	32	Medium	FALSE	LC
Lurocalis.semitorquatus	143	Medium	FALSE	LC
Machetornis.rixosa	3	Non-forest	FALSE	LC
Malacoptila.panamensis	1348	Medium	FALSE	LC
Manacus.aurantiacus	885	Medium	TRUE	LC
Manacus.candei	3668	Medium	TRUE	LC
Manacus.vitellinus	877	Medium	FALSE	LC
Mareca.americana	128	Non-forest	FALSE	LC
Mareca.strepera	11	Non-forest	FALSE	LC
Margarornis.rubiginosus	796	High	TRUE	LC
Megaceryle.alcyon	620	Low	FALSE	LC
Megaceryle.torquata	2641	Medium	FALSE	LC
Megarynchus.pitangua	9469	Low	FALSE	LC
Megascops.asio	2	Medium	FALSE	LC
Megascops.choliba	142	Medium	FALSE	LC
Megascops.clarkii	122	High	FALSE	LC
Megascops.cooperi	87	Medium	TRUE	LC
Megascops.trichopsis	8	High	FALSE	LC
Melanerpes.aurifrons	6397	Low	FALSE	LC
Melanerpes.chrysauchen	770	Medium	TRUE	LC
Melanerpes.chrysogenys	1	Medium	FALSE	LC
Melanerpes.formicivorus	1649	High	FALSE	LC
Melanerpes.hoffmannii	3433	Medium	TRUE	LC
Melanerpes.hypopolius	1	Low	FALSE	LC
Melanerpes.pucherani	5414	High	FALSE	LC
Melanerpes.pygmaeus	377	Medium	TRUE	LC
Melanerpes.rubricapillus	3981	Medium	FALSE	LC
Melanoptila.glabrirostris	302	Low	TRUE	NT
Melanotis.caerulescens	246	Low	FALSE	LC
Melanotis.hypoleucus	204	Medium	TRUE	LC
Meleagris.ocellata	496	Medium	TRUE	NT
Melospiza.lincolnii	118	Non-forest	FALSE	LC
Melozone.biarcuata	447	Medium	TRUE	LC
Melozone.cabanisi	132	Medium	TRUE	LC
Melozone.fusca	1	Non-forest	FALSE	LC
Mergus.serrator	2	Non-forest	FALSE	LC
Mesembrinibis.cayennensis	622	Medium	FALSE	LC
Micrastur.mirandollei	103	High	FALSE	LC
Micrastur.ruficollis	755	Medium	FALSE	LC
Micrastur.semitorquatus	1315	Medium	FALSE	LC
Microbates.cinereiventris	533	High	FALSE	LC
Microcerculus.marginatus	1029	High	FALSE	LC
Microcerculus.philomela	838	High	TRUE	LC
Microchera.albocoronata	766	High	TRUE	LC
Micromonacha.lanceolata	27	Medium	FALSE	LC
Micropygia.schomburgkii	2	Non-forest	FALSE	LC
Microrhopias.quixensis	2328	High	FALSE	LC
Milvago.chimachima	2847	Non-forest	FALSE	LC
Mimus.gilvus	2356	Low	FALSE	LC
Mimus.polyglottos	34	Low	FALSE	LC
Mionectes.oleagineus	3422	Medium	FALSE	LC
Mitrephanes.phaeocercus	1456	Medium	FALSE	LC
Mitrospingus.cassinii	557	Low	FALSE	LC
Mniotilta.varia	6508	Medium	FALSE	LC
Molothrus.ater	7	Low	FALSE	LC
Molothrus.bonariensis	367	Low	FALSE	LC
Molothrus.oryzivorus	757	Medium	FALSE	LC
Momotus.coeruliceps	305	Medium	FALSE	LC
Momotus.lessonii	6911	Medium	TRUE	LC
Momotus.mexicanus	3	Medium	FALSE	LC
Momotus.subrufescens	731	Medium	FALSE	LC
Monasa.morphoeus	261	Medium	FALSE	LC
Morococcyx.erythropygus	134	Low	FALSE	LC
Morphnarchus.princeps	327	High	FALSE	LC
Morphnus.guianensis	4	High	FALSE	NT
Neocrex.erythrops	11	Non-forest	FALSE	LC
Myadestes.melanops	1811	High	TRUE	LC
Myadestes.occidentalis	530	High	FALSE	LC
Myadestes.unicolor	932	High	FALSE	LC
Mycteria.americana	923	Low	FALSE	LC
Myiarchus.cinerascens	18	Medium	FALSE	LC
Myiarchus.crinitus	2623	Medium	FALSE	LC
Myiarchus.nuttingi	115	Medium	FALSE	LC
Myiarchus.panamensis	599	Medium	FALSE	LC
Myiarchus.tuberculifer	8669	Medium	FALSE	LC
Myiarchus.tyrannulus	1412	Medium	FALSE	LC
Myiarchus.yucatanensis	254	Medium	TRUE	LC
Myiobius.atricaudus	126	Medium	FALSE	LC
Myiobius.sulphureipygius	1183	High	FALSE	LC
Myioborus.miniatus	3747	Medium	FALSE	LC
Myioborus.pictus	52	Medium	FALSE	LC
Myioborus.torquatus	1208	Medium	TRUE	LC
Myiodynastes.hemichrysus	411	Medium	FALSE	LC
Myiodynastes.luteiventris	2638	Medium	FALSE	LC
Myiopagis.gaimardii	794	High	FALSE	LC
Myiopagis.viridicata	1818	Medium	FALSE	LC
Myiornis.atricapillus	595	Medium	FALSE	LC
Myiothlypis.fulvicauda	2971	Medium	FALSE	LC
Myiozetetes.cayanensis	1073	Low	FALSE	LC
Myiozetetes.granadensis	3034	Low	FALSE	LC
Myiozetetes.similis	14602	Low	FALSE	LC
Myrmeciza.longipes	615	Medium	FALSE	LC
Myrmotherula.ignota	152	High	FALSE	LC
Myrmotherula.pacifica	45	Medium	FALSE	LC
Myrmotherula.schisticolor	952	High	FALSE	LC
Neomorphus.geoffroyi	37	Medium	FALSE	VU
Nesotriccus.ridgwayi	2	Medium	TRUE	VU
Nomonyx.dominicus	21	Low	FALSE	LC
Nonnula.frontalis	45	Medium	FALSE	LC
Notharchus.hyperrhynchus	780	Medium	FALSE	LC
Notharchus.pectoralis	523	High	FALSE	LC
Nothocercus.bonapartei	171	High	FALSE	LC
Numenius.americanus	2	Non-forest	FALSE	LC
Numenius.phaeopus	161	Low	FALSE	LC
Nyctanassa.violacea	577	Low	FALSE	LC
Nyctibius.grandis	415	Medium	FALSE	LC
Nyctibius.griseus	223	Medium	FALSE	LC
Nyctibius.jamaicensis	225	Medium	FALSE	LC
Nycticorax.nycticorax	611	Low	FALSE	LC
Nyctidromus.albicollis	2267	Medium	FALSE	LC
Nyctiphrynus.yucatanicus	41	Medium	TRUE	LC
Nystalus.radiatus	92	Medium	FALSE	LC
Hydrobates.melania	1	Non-forest	FALSE	LC
Odontophorus.gujanensis	209	High	FALSE	NT
Odontophorus.guttatus	653	High	TRUE	LC
Odontophorus.leucolaemus	320	High	TRUE	LC
Odontophorus.melanotis	28	High	TRUE	LC
Oncostoma.cinereigulare	2768	Medium	TRUE	LC
Oncostoma.olivaceum	887	Medium	FALSE	LC
Onychoprion.anaethetus	7	Non-forest	FALSE	LC
Onychoprion.fuscatus	1	Non-forest	FALSE	LC
Oreophasis.derbianus	30	High	TRUE	EN
Leiothlypis.celata	149	Low	FALSE	LC
Leiothlypis.crissalis	1	High	FALSE	LC
Oreothlypis.gutturalis	1004	Medium	TRUE	LC
Leiothlypis.peregrina	6371	Medium	FALSE	LC
Leiothlypis.ruficapilla	313	Medium	FALSE	LC
Oreothlypis.superciliosa	202	High	FALSE	LC
Leiothlypis.virginiae	1	Medium	FALSE	LC
Oriturus.superciliosus	2	Low	FALSE	LC
Ornithion.brunneicapillus	943	Medium	FALSE	LC
Ornithion.semiflavum	902	Medium	TRUE	LC
Ortalis.cinereiceps	3701	Low	FALSE	LC
Ortalis.leucogastra	22	Medium	TRUE	LC
Ortalis.poliocephala	2	Medium	FALSE	LC
Ortalis.vetula	3426	Low	FALSE	LC
Oxyruncus.cristatus	34	High	FALSE	LC
Oxyura.jamaicensis	29	Non-forest	FALSE	LC
Pachyramphus.aglaiae	2568	Medium	FALSE	LC
Pachyramphus.albogriseus	74	High	FALSE	LC
Pachyramphus.cinnamomeus	2203	Medium	FALSE	LC
Pachyramphus.homochrous	44	Medium	FALSE	LC
Pachyramphus.polychopterus	1099	Medium	FALSE	LC
Pachyramphus.rufus	1	Low	FALSE	LC
Pachyramphus.versicolor	503	Medium	FALSE	LC
Pachysylvia.aurantiifrons	378	Medium	FALSE	LC
Pachysylvia.decurtata	8554	Medium	FALSE	LC
Pandion.haliaetus	1662	Low	FALSE	LC
Panterpe.insignis	734	Medium	TRUE	LC
Panyptila.cayennensis	1098	Medium	FALSE	LC
Panyptila.sanctihieronymi	24	Medium	FALSE	LC
Parabuteo.unicinctus	32	Low	FALSE	LC
Pardirallus.maculatus	14	Non-forest	FALSE	LC
Parkesia.motacilla	1691	Low	FALSE	LC
Parkesia.noveboracensis	4439	Low	FALSE	LC
Passer.domesticus	552	Low	FALSE	LC
Passerina.caerulea	540	Medium	FALSE	LC
Passerina.ciris	509	Non-forest	FALSE	NT
Passerina.cyanea	1421	Medium	FALSE	LC
Passerina.rositae	1	High	FALSE	NT
Passerina.versicolor	14	Non-forest	FALSE	LC
Patagioenas.cayennensis	4108	Medium	FALSE	LC
Patagioenas.flavirostris	6371	Medium	FALSE	LC
Patagioenas.leucocephala	97	High	FALSE	NT
Patagioenas.nigrirostris	4806	Medium	TRUE	LC
Patagioenas.speciosa	1367	Medium	FALSE	LC
Patagioenas.subvinacea	970	High	FALSE	VU
Pelecanus.erythrorhynchos	43	Non-forest	FALSE	LC
Pelecanus.occidentalis	1163	Non-forest	FALSE	LC
Penelope.purpurascens	3290	High	FALSE	LC
Penelopina.nigra	233	High	TRUE	VU
Petrochelidon.fulva	45	Non-forest	FALSE	LC
Petrochelidon.pyrrhonota	838	Low	FALSE	LC
Peucaea.botterii	59	Low	FALSE	LC
Peucaea.cassinii	2	Non-forest	FALSE	LC
Peucaea.ruficauda	212	Low	FALSE	LC
Peucedramus.taeniatus	119	Medium	FALSE	LC
Pezopetes.capitalis	718	Medium	TRUE	LC
Phaenostictus.mcleannani	428	Medium	FALSE	LC
Campylopterus.cuvierii	2593	Medium	FALSE	LC
Phaethon.aethereus	3	Non-forest	FALSE	LC
Phaethon.lepturus	1	Non-forest	FALSE	LC
Phaethornis.anthophilus	149	Medium	FALSE	LC
Phaethornis.guy	3232	Medium	FALSE	LC
Phaethornis.striigularis	5802	Medium	FALSE	LC
Phaetusa.simplex	3	Non-forest	FALSE	LC
Phainopepla.nitens	1	Low	FALSE	LC
Phainoptila.melanoxantha	515	Medium	TRUE	LC
Phalacrocorax.auritus	69	Non-forest	FALSE	LC
Phalacrocorax.brasilianus	2112	Non-forest	FALSE	LC
Steganopus.tricolor	20	Low	FALSE	LC
Pharomachrus.mocinno	1197	High	TRUE	NT
Pheucticus.chrysopeplus	56	Medium	FALSE	LC
Pheucticus.ludovicianus	1828	Medium	FALSE	LC
Pheucticus.melanocephalus	12	High	FALSE	LC
Pheucticus.tibialis	450	Medium	TRUE	LC
Pheugopedius.atrogularis	1045	Medium	TRUE	LC
Pheugopedius.fasciatoventris	1108	Medium	FALSE	LC
Pheugopedius.felix	3	Medium	FALSE	LC
Pheugopedius.maculipectus	5388	Medium	TRUE	LC
Pheugopedius.rutilus	2471	Medium	FALSE	LC
Philydor.fuscipenne	1	High	FALSE	LC
Philydor.rufum	74	High	FALSE	LC
Phimosus.infuscatus	1	Non-forest	FALSE	LC
Phoenicopterus.ruber	2	Non-forest	FALSE	LC
Phyllomyias.griseiceps	67	Medium	FALSE	LC
Phylloscartes.flavovirens	93	High	FALSE	LC
Phylloscartes.superciliaris	154	High	FALSE	LC
Piculus.callopterus	46	High	FALSE	LC
Piculus.chrysochloros	42	Medium	FALSE	LC
Piculus.simplex	855	High	TRUE	LC
Picumnus.olivaceus	866	Medium	FALSE	LC
Pilherodius.pileatus	24	Non-forest	FALSE	LC
Pinaroloxias.inornata	2	Low	TRUE	VU
Pionus.senilis	5866	Medium	TRUE	LC
Pipilo.ocai	5	Medium	FALSE	LC
Piprites.griseiceps	13	High	TRUE	LC
Piranga.bidentata	1759	Medium	FALSE	LC
Piranga.leucoptera	873	Medium	FALSE	LC
Piranga.ludoviciana	320	Medium	FALSE	LC
Piranga.olivacea	892	Medium	FALSE	LC
Piranga.roseogularis	205	Low	TRUE	LC
Piranga.rubra	8848	Medium	FALSE	LC
Philohydor.lictor	523	Low	FALSE	LC
Pitangus.sulphuratus	15078	Low	FALSE	LC
Pittasoma.michleri	79	High	FALSE	LC
Platalea.ajaja	312	Non-forest	FALSE	LC
Platyrinchus.cancrominus	936	High	TRUE	LC
Platyrinchus.coronatus	560	High	FALSE	LC
Plegadis.chihi	42	Non-forest	FALSE	LC
Plegadis.falcinellus	103	Non-forest	FALSE	LC
Pluvialis.dominica	6	Non-forest	FALSE	LC
Pluvialis.squatarola	98	Non-forest	FALSE	LC
Podiceps.nigricollis	7	Non-forest	FALSE	LC
Podilymbus.podiceps	516	Non-forest	FALSE	LC
Poecile.sclateri	20	High	FALSE	LC
Poecilotriccus.sylvia	1108	Medium	FALSE	LC
Polioptila.albiloris	122	Low	FALSE	LC
Polioptila.caerulea	1554	Low	FALSE	LC
Polioptila.melanura	1	Non-forest	FALSE	LC
Pooecetes.gramineus	2	Non-forest	FALSE	LC
Porphyrio.martinicus	1483	Non-forest	FALSE	LC
Porzana.carolina	152	Non-forest	FALSE	LC
Premnoplex.brunnescens	849	High	FALSE	LC
Procnias.tricarunculatus	580	High	TRUE	VU
Progne.chalybea	3519	Low	FALSE	LC
Progne.subis	330	Medium	FALSE	LC
Progne.tapera	5	Non-forest	FALSE	LC
Protonotaria.citrea	686	Medium	FALSE	LC
Psaltriparus.minimus	50	Medium	FALSE	LC
Psarocolius.decumanus	490	Medium	FALSE	LC
Psarocolius.guatimozinus	41	Medium	FALSE	LC
Psarocolius.montezuma	7721	Medium	TRUE	LC
Psarocolius.wagleri	3381	Medium	FALSE	LC
Pselliophorus.luteoviridis	6	High	TRUE	VU
Pselliophorus.tibialis	1235	Medium	TRUE	LC
Pseudastur.albicollis	1583	High	FALSE	LC
Cyanocorax.morio	9442	Medium	FALSE	LC
Psiloscops.flammeolus	2	High	FALSE	LC
Psittacara.finschi	3630	Medium	TRUE	LC
Pteroglossus.frantzii	1102	High	TRUE	LC
Ptiliogonys.caudatus	1085	Low	TRUE	LC
Ptiliogonys.cinereus	283	Medium	FALSE	LC
Puffinus.subalaris	2	Non-forest	FALSE	LC
Pulsatrix.perspicillata	439	Medium	FALSE	LC
Pygochelidon.cyanoleuca	4146	Non-forest	FALSE	LC
Pyrilia.haematotis	3369	High	TRUE	LC
Pyrilia.pyrilia	1	High	FALSE	NT
Pyrrhura.hoffmanni	804	Medium	TRUE	LC
Querula.purpurata	908	High	FALSE	LC
Quiscalus.lugubris	6	Low	FALSE	LC
Quiscalus.mexicanus	10894	Low	FALSE	LC
Quiscalus.nicaraguensis	86	Non-forest	TRUE	LC
Rallus.crepitans	3	Low	FALSE	LC
Rallus.limicola	1	Non-forest	FALSE	LC
Ramphastos.ambiguus	6098	High	FALSE	NT
Ramphastos.sulfuratus	9590	Medium	FALSE	LC
Ramphocaenus.melanurus	4066	High	FALSE	LC
Ramphocelus.dimidiatus	1915	Low	FALSE	LC
Ramphocelus.sanguinolentus	2551	Low	TRUE	LC
Recurvirostra.americana	10	Non-forest	FALSE	LC
Regulus.calendula	143	Medium	FALSE	LC
Regulus.satrapa	14	High	FALSE	LC
Rhodinocichla.rosea	508	Low	FALSE	LC
Caryothraustes.celaeno	24	Medium	FALSE	LC
Rhynchocyclus.brevirostris	1613	High	TRUE	LC
Rhynchortyx.cinctus	17	High	FALSE	LC
Rhytipterna.holerythra	1359	High	FALSE	LC
Riparia.riparia	484	Non-forest	FALSE	LC
Rostrhamus.sociabilis	750	Non-forest	FALSE	LC
Rupornis.magnirostris	5340	Low	FALSE	LC
Rynchops.niger	11	Non-forest	FALSE	LC
Salpinctes.obsoletus	7	Non-forest	FALSE	LC
Saltator.atriceps	5500	Medium	TRUE	LC
Saltator.grossus	518	Medium	FALSE	LC
Saltator.maximus	9003	Medium	FALSE	LC
Saltator.striatipectus	1153	Low	FALSE	LC
Sapayoa.aenigma	1	High	FALSE	LC
Sarcoramphus.papa	1767	High	FALSE	LC
Sayornis.nigricans	2103	Non-forest	FALSE	LC
Sayornis.phoebe	92	Medium	FALSE	LC
Sayornis.saya	4	Non-forest	FALSE	LC
Schiffornis.stenorhyncha	181	High	FALSE	LC
Schiffornis.veraepacis	1560	High	FALSE	LC
Sclerurus.albigularis	98	High	FALSE	NT
Sclerurus.guatemalensis	281	High	FALSE	LC
Sclerurus.mexicanus	302	High	FALSE	LC
Scytalopus.argentifrons	898	Medium	TRUE	LC
Seiurus.aurocapilla	1759	Medium	FALSE	LC
Selasphorus.flammula	951	Low	TRUE	LC
Selasphorus.platycercus	26	High	FALSE	LC
Selasphorus.rufus	2	Medium	FALSE	LC
Selasphorus.scintilla	1022	Low	TRUE	LC
Selenidera.spectabilis	192	High	FALSE	LC
Semnornis.frantzii	915	High	TRUE	LC
Serpophaga.cinerea	418	Medium	FALSE	LC
Setophaga.americana	674	Medium	FALSE	LC
Setophaga.caerulescens	24	Medium	FALSE	LC
Setophaga.castanea	1458	Medium	FALSE	LC
Setophaga.cerulea	152	Medium	FALSE	VU
Setophaga.chrysoparia	45	Medium	FALSE	EN
Setophaga.citrina	3028	Medium	FALSE	LC
Setophaga.discolor	15	Low	FALSE	LC
Setophaga.dominica	918	Medium	FALSE	LC
Setophaga.fusca	1905	Medium	FALSE	LC
Setophaga.graciae	216	Medium	FALSE	LC
Setophaga.magnolia	4273	Medium	FALSE	LC
Setophaga.nigrescens	2	Medium	FALSE	LC
Setophaga.occidentalis	148	Medium	FALSE	LC
Setophaga.palmarum	173	Low	FALSE	LC
Setophaga.pensylvanica	8231	Low	FALSE	LC
Setophaga.petechia	7818	Low	FALSE	LC
Setophaga.pinus	1	Medium	FALSE	LC
Setophaga.ruticilla	4447	Medium	FALSE	LC
Setophaga.striata	30	Medium	FALSE	LC
Setophaga.tigrina	65	Medium	FALSE	LC
Setophaga.townsendi	585	Medium	FALSE	LC
Setophaga.virens	3627	Medium	FALSE	LC
Sialia.mexicana	4	Medium	FALSE	LC
Sialia.sialis	182	Medium	FALSE	LC
Sicalis.flaveola	35	Non-forest	FALSE	LC
Sicalis.luteola	42	Non-forest	FALSE	LC
Sipia.laemosticta	686	High	FALSE	LC
Sirystes.albogriseus	53	High	FALSE	LC
Sitta.carolinensis	8	Medium	FALSE	LC
Spatula.clypeata	94	Non-forest	FALSE	LC
Spatula.cyanoptera	9	Non-forest	FALSE	LC
Spatula.discors	699	Non-forest	FALSE	LC
Sphyrapicus.varius	279	High	FALSE	LC
Spindalis.zena	43	Low	FALSE	LC
Spinus.atriceps	16	Medium	TRUE	LC
Spinus.notatus	275	Medium	FALSE	LC
Spinus.pinus	19	Medium	FALSE	LC
Spinus.psaltria	1481	Non-forest	FALSE	LC
Spinus.xanthogastrus	454	Low	FALSE	LC
Spiza.americana	226	Non-forest	FALSE	LC
Spizaetus.melanoleucus	64	Low	FALSE	LC
Spizaetus.ornatus	730	High	FALSE	NT
Spizaetus.tyrannus	1092	Medium	FALSE	LC
Spizella.pallida	7	Low	FALSE	LC
Spizella.passerina	61	Medium	FALSE	LC
Spodiornis.rusticus	31	Medium	FALSE	LC
Sporophila.funerea	1657	Medium	FALSE	LC
Sporophila.lineola	2	Non-forest	FALSE	LC
Sporophila.minuta	324	Non-forest	FALSE	LC
Sporophila.morelleti	5453	Non-forest	TRUE	LC
Sporophila.nigricollis	526	Non-forest	FALSE	LC
Sporophila.nuttingi	106	Non-forest	TRUE	LC
Sporophila.schistacea	91	Medium	FALSE	LC
Sporophila.torqueola	2	Non-forest	FALSE	LC
Steatornis.caripensis	11	High	FALSE	LC
Stelgidopteryx.ruficollis	2667	Low	FALSE	LC
Stercorarius.pomarinus	2	Non-forest	FALSE	LC
Sterna.forsteri	14	Non-forest	FALSE	LC
Sterna.hirundo	50	Non-forest	FALSE	LC
Sternula.antillarum	14	Non-forest	FALSE	LC
Sternula.superciliaris	1	Non-forest	FALSE	LC
Streptoprocne.rutila	520	Medium	FALSE	LC
Streptoprocne.zonaris	4406	Medium	FALSE	LC
Strix.fulvescens	46	High	TRUE	LC
Sturnella.magna	979	Non-forest	FALSE	LC
Sublegatus.arenarum	36	Medium	FALSE	LC
Sula.dactylatra	1	Non-forest	FALSE	LC
Sula.leucogaster	151	Non-forest	FALSE	LC
Sula.nebouxii	2	Non-forest	FALSE	LC
Sula.sula	8	Non-forest	FALSE	LC
Synallaxis.albescens	275	Non-forest	FALSE	LC
Synallaxis.brachyura	567	Low	FALSE	LC
Synallaxis.erythrothorax	706	Medium	TRUE	LC
Syndactyla.subalaris	355	High	FALSE	LC
Tachybaptus.dominicus	470	Non-forest	FALSE	LC
Tachycineta.albilinea	2280	Medium	FALSE	LC
Tachycineta.bicolor	179	Non-forest	FALSE	LC
Tachycineta.thalassina	62	Low	FALSE	LC
Chrysocorypha.delatrii	823	Medium	FALSE	LC
Islerothraupis.luctuosa	2676	Medium	FALSE	LC
Tachyphonus.rufus	665	Low	FALSE	LC
Tangara.cabanisi	27	Medium	TRUE	EN
Tangara.dowii	923	Medium	TRUE	LC
Tangara.florida	929	Medium	FALSE	LC
Tangara.gyrola	2933	Medium	FALSE	LC
Tangara.icterocephala	4063	Medium	FALSE	LC
Tangara.inornata	1949	Medium	FALSE	LC
Tangara.larvata	7477	Low	FALSE	LC
Tangara.lavinia	376	Medium	FALSE	LC
Tangara.palmeri	2	High	FALSE	LC
Tapera.naevia	636	Non-forest	FALSE	LC
Taraba.major	959	Medium	FALSE	LC
Terenotriccus.erythrurus	1084	High	FALSE	LC
Thalasseus.elegans	8	Non-forest	FALSE	NT
Thalasseus.maximus	547	Non-forest	FALSE	LC
Thalasseus.sandvicensis	147	Non-forest	FALSE	LC
Thalurania.colombica	3348	Medium	FALSE	LC
Thamnophilus.atrinucha	1978	Medium	FALSE	LC
Thamnophilus.bridgesi	1631	Medium	TRUE	LC
Thamnophilus.doliatus	4245	Medium	FALSE	LC
Thamnophilus.nigriceps	133	Medium	FALSE	LC
Tangara.abbas	3767	Medium	TRUE	LC
Tangara.episcopus	14038	Low	FALSE	LC
Tangara.palmarum	7437	Medium	FALSE	LC
Threnetes.ruckeri	687	Medium	FALSE	LC
Thripadectes.rufobrunneus	364	High	TRUE	LC
Thryophilus.pleurostictus	265	Medium	TRUE	LC
Thryophilus.rufalbus	1899	Medium	FALSE	LC
Thryorchilus.browni	237	Medium	TRUE	LC
Tiaris.olivaceus	5902	Non-forest	FALSE	LC
Tigrisoma.fasciatum	234	High	FALSE	LC
Tigrisoma.lineatum	484	Low	FALSE	LC
Tigrisoma.mexicanum	1574	High	FALSE	LC
Tilmatura.dupontii	52	High	FALSE	LC
Tinamus.major	3522	High	FALSE	NT
Tityra.inquisitor	1562	Medium	FALSE	LC
Tityra.semifasciata	7554	Medium	FALSE	LC
Todirostrum.cinereum	7091	Low	FALSE	LC
Todirostrum.nigriceps	1053	Medium	FALSE	LC
Tolmomyias.sulphurescens	5892	Medium	FALSE	LC
Touit.costaricensis	60	High	TRUE	VU
Touit.dilectissimus	18	High	FALSE	LC
Toxostoma.curvirostre	2	Non-forest	FALSE	LC
Toxostoma.longirostre	15	Low	FALSE	LC
Toxostoma.ocellatum	1	Low	FALSE	LC
Tringa.flavipes	162	Non-forest	FALSE	LC
Tringa.incana	17	Non-forest	FALSE	LC
Tringa.melanoleuca	170	Low	FALSE	LC
Tringa.semipalmata	165	Non-forest	FALSE	LC
Tringa.solitaria	294	Medium	FALSE	LC
Troglodytes.ochraceus	1520	High	TRUE	LC
Troglodytes.rufociliatus	211	High	TRUE	LC
Trogon.bairdii	536	High	TRUE	NT
Trogon.chionurus	469	Medium	FALSE	LC
Trogon.citreolus	1	Medium	FALSE	LC
Trogon.clathratus	193	High	TRUE	LC
Trogon.massena	4045	High	FALSE	LC
Trogon.melanocephalus	3185	Medium	TRUE	LC
Trogon.melanurus	547	Medium	FALSE	LC
Trogon.mexicanus	193	High	FALSE	LC
Trogon.rufus	2129	High	FALSE	LC
Turdus.grayi	19259	Low	FALSE	LC
Turdus.infuscatus	148	High	FALSE	LC
Turdus.nigrescens	683	Low	TRUE	LC
Turdus.obsoletus	557	Medium	FALSE	LC
Turdus.plebejus	1979	Medium	TRUE	LC
Turdus.rufitorques	153	Medium	TRUE	LC
Turdus.rufopalliatus	1	Medium	FALSE	LC
Tyrannulus.elatus	810	Medium	FALSE	LC
Tyrannus.couchii	1374	Low	FALSE	LC
Tyrannus.crassirostris	1	Low	FALSE	LC
Tyrannus.dominicensis	22	Low	FALSE	LC
Tyrannus.forficatus	246	Low	FALSE	LC
Tyrannus.melancholicus	14564	Low	FALSE	LC
Tyrannus.savana	744	Low	FALSE	LC
Tyrannus.tyrannus	791	Low	FALSE	LC
Tyrannus.verticalis	91	Low	FALSE	LC
Tyrannus.vociferans	9	Low	FALSE	LC
Uropsila.leucogastra	856	Medium	TRUE	LC
Vanellus.chilensis	934	Non-forest	FALSE	LC
Vermivora.chrysoptera	2275	Medium	FALSE	NT
Vermivora.cyanoptera	600	Non-forest	FALSE	LC
Vireo.altiloquus	3	Low	FALSE	LC
Vireo.bairdi	72	Medium	TRUE	NT
Vireo.bellii	4	Low	FALSE	NT
Vireo.brevipennis	1	Low	FALSE	LC
Vireo.carmioli	756	Medium	TRUE	LC
Vireo.cassinii	59	High	FALSE	LC
Vireo.flavifrons	3529	Medium	FALSE	LC
Vireo.flavoviridis	2702	Medium	FALSE	LC
Vireo.gilvus	298	High	FALSE	LC
Vireo.griseus	1869	Medium	FALSE	LC
Vireo.huttoni	52	High	FALSE	LC
Vireo.leucophrys	1186	Medium	FALSE	LC
Vireo.magister	238	Medium	TRUE	LC
Vireo.pallens	581	Medium	TRUE	LC
Vireo.philadelphicus	1642	High	FALSE	LC
Vireo.plumbeus	78	High	FALSE	LC
Vireo.solitarius	623	High	FALSE	LC
Vireolanius.melitophrys	40	High	FALSE	LC
Vireolanius.pulchellus	1834	Medium	TRUE	LC
Volatinia.jacarina	4332	Non-forest	FALSE	LC
Xenerpestes.minlosi	62	High	FALSE	LC
Xenops.rutilus	135	High	FALSE	LC
Xiphocolaptes.promeropirhynchus	158	Medium	FALSE	LC
Xiphorhynchus.flavigaster	3122	Medium	FALSE	LC
Xiphorhynchus.lachrymosus	718	Medium	FALSE	LC
Xiphorhynchus.susurrans	4583	Medium	FALSE	LC
Zeledonia.coronata	306	High	TRUE	LC
Zenaida.asiatica	3868	Medium	FALSE	LC
Zenaida.aurita	5	Medium	FALSE	LC
Zenaida.macroura	185	Medium	FALSE	LC
Zentrygon.albifacies	233	High	FALSE	LC
Zentrygon.carrikeri	30	High	TRUE	EN
Zentrygon.chiriquensis	253	High	TRUE	LC
Zentrygon.costaricensis	201	High	TRUE	LC
Zentrygon.lawrencii	151	High	TRUE	LC
Zimmerius.parvus	5151	Medium	FALSE	LC
Zimmerius.vilissimus	410	Medium	TRUE	LC
Zonotrichia.capensis	4308	Non-forest	FALSE	LC
Zonotrichia.leucophrys	4	Low	FALSE	LC
Himantopus.himantopus	431	Non-forest	FALSE	LC
Tyto.alba	132	Non-forest	FALSE	LC
Butorides.striata	3243	Low	FALSE	LC
Colibri.thalassinus	2033	Low	FALSE	LC
Corapipo.leucorrhoa	1637	High	FALSE	LC
Trogon.violaceus	5952	Medium	FALSE	LC
Cantorchilus.modestus	4573	Medium	TRUE	LC
Aramides.cajaneus	2396	Medium	FALSE	LC
Basileuterus.tristriatus	670	Medium	FALSE	LC
Campylopterus.curvipennis	1431	High	TRUE	LC
Eugenes.fulgens	1264	High	FALSE	LC
Trogon.collaris	3052	High	FALSE	LC
Vireo.olivaceus	2380	High	FALSE	LC
Anas.fulvigula	2	Non-forest	FALSE	LC
Automolus.ochrolaemus	1764	Medium	FALSE	LC
Amaurospiza.moesta	57	High	FALSE	LC
Amazona.autumnalis	6447	Medium	FALSE	LC
Amazona.farinosa	688	Low	FALSE	NT
Amazona.guatemalae	2159	Low	TRUE	NT
Aulacorhynchus.caeruleogularis	1686	Medium	FALSE	LC
Aulacorhynchus.prasinus	1171	Medium	TRUE	LC
Automolus.virgatus	243	High	FALSE	LC
Basileuterus.culicivorus	3124	Medium	FALSE	LC
Bubo.virginianus	18	Medium	FALSE	LC
Cacicus.cela	618	Medium	FALSE	LC
Cacicus.microrhynchus	2262	Medium	TRUE	LC
Campephilus.splendens	12	High	FALSE	NT
Campylorhynchus.capistratus	2350	Low	TRUE	LC
Campylorhynchus.rufinucha	52	Low	TRUE	LC
Catharus.ustulatus	3135	High	FALSE	LC
Chlorospingus.hypophaeus	22	Medium	TRUE	LC
Habia.carmioli	1462	Medium	TRUE	LC
Chondrohierax.uncinatus	425	High	FALSE	LC
Cistothorus.platensis	67	Non-forest	FALSE	LC
Colaptes.auratus	1	Medium	FALSE	LC
Colaptes.cafer	9	Medium	FALSE	LC
Colaptes.mexicanoides	410	Medium	TRUE	LC
Colaptes.aeruginosus	227	Medium	FALSE	LC
Colaptes.rubiginosus	3322	Medium	FALSE	LC
Colinus.cristatus	6	Non-forest	FALSE	LC
Colinus.leucopogon	153	Non-forest	TRUE	LC
Contopus.bogotensis	3108	Medium	FALSE	LC
Cryptopipo.litae	2	High	FALSE	LC
Crypturellus.cinnamomeus	649	Medium	FALSE	LC
Cynanthus.latirostris	9	Low	FALSE	LC
Deconychura.typica	100	High	FALSE	LC
Hylatomus.lineatus	4108	Low	FALSE	LC
Eupsittula.astec	4497	Medium	TRUE	LC
Formicarius.analis	1786	High	FALSE	LC
Formicarius.moniliger	1418	High	TRUE	LC
Gelochelidon.nilotica	56	Non-forest	FALSE	LC
Geothlypis.bairdi	384	Non-forest	TRUE	LC
Geothlypis.chiriquensis	64	Non-forest	TRUE	LC
Glaucidium.brasilianum	2318	Medium	FALSE	LC
Glaucidium.cobanense	30	Medium	TRUE	LC
Glaucidium.gnoma	1	Medium	FALSE	LC
Granatellus.venustus	2	High	FALSE	LC
Gygis.alba	0	Non-forest	FALSE	LC
Herpsilochmus.scapularis	50	Medium	FALSE	LC
Hylophilus.flavipes	1	Medium	FALSE	LC
Hylophilus.viridiflavus	495	Medium	TRUE	LC
Hypnelus.ruficollis	1	Low	FALSE	LC
Icterus.spurius	1617	Low	FALSE	LC
Lampornis.castaneoventris	307	Medium	TRUE	LC
Lampornis.cinereicauda	657	Medium	TRUE	LC
Larus.smithsonianus	7	Non-forest	FALSE	LC
Lepidocolaptes.affinis	323	Medium	FALSE	LC
Lepidocolaptes.neglectus	1005	Medium	TRUE	LC
Leptopogon.superciliaris	855	High	FALSE	LC
Leptotila.battyi	3	High	TRUE	VU
Leptotila.plumbeiceps	869	Medium	TRUE	LC
Megascops.guatemalae	384	High	FALSE	LC
Melozone.leucotis	1197	Medium	TRUE	LC
Melozone.occipitalis	87	Medium	TRUE	LC
Mionectes.galbinus	168	Medium	FALSE	LC
Mionectes.olivaceus	667	Medium	TRUE	LC
Molothrus.aeneus	2439	Low	FALSE	LC
Myiodynastes.maculatus	2215	Medium	FALSE	LC
Myiopagis.parambae	69	High	FALSE	LC
Myiophobus.fasciatus	107	Low	FALSE	LC
Myiopsitta.monachus	1	Low	FALSE	LC
Myrmornis.stictoptera	6	High	FALSE	LC
Myrmotherula.axillaris	719	High	FALSE	LC
Notharchus.subtectus	429	Medium	FALSE	LC
Onychorhynchus.mexicanus	838	High	FALSE	LC
Pachyramphus.major	99	Medium	TRUE	LC
Passerculus.sandwichensis	21	Non-forest	FALSE	LC
Patagioenas.albilinea	1182	Medium	FALSE	LC
Patagioenas.fasciata	366	Medium	FALSE	LC
Phaeomyias.murina	29	Low	FALSE	LC
Phaethornis.longirostris	4795	High	FALSE	LC
Phyllomyias.zeledoni	134	High	FALSE	LC
Piaya.cayana	6033	Medium	FALSE	LC
Piaya.mexicana	3591	Medium	FALSE	LC
Pionus.menstruus	1565	Medium	FALSE	LC
Pipilo.maculatus	69	Medium	FALSE	LC
Piranga.hepatica	1088	Low	FALSE	LC
Platyrinchus.albogularis	522	Medium	FALSE	LC
Poliocrania.exsul	3225	High	FALSE	LC
Polioptila.plumbea	3712	Medium	FALSE	LC
Pseudocolaptes.lawrencii	280	Medium	TRUE	LC
Psittacara.holochlorus	211	Medium	FALSE	LC
Psittacara.rubritorquis	31	Medium	TRUE	LC
Pteroglossus.torquatus	5637	High	FALSE	LC
Pyrocephalus.rubinus	600	Low	FALSE	LC
Ramphocelus.icteronotus	650	Low	FALSE	LC
Ramphocelus.costaricensis	2630	Low	TRUE	LC
Ramphocelus.passerinii	5448	Low	TRUE	LC
Rhynchocyclus.aequinoctialis	444	High	FALSE	LC
Saltator.grandis	4162	Medium	TRUE	LC
Setophaga.auduboni	144	Medium	FALSE	LC
Setophaga.coronata	233	Medium	FALSE	LC
Setophaga.pitiayumi	2606	Medium	FALSE	LC
Sittasomus.griseus	2592	Medium	FALSE	LC
Sporophila.corvina	4359	Low	TRUE	LC
Sporophila.ophthalmica	3229	Low	FALSE	LC
Stelgidopteryx.ridgwayi	242	Low	TRUE	LC
Stelgidopteryx.serripennis	3086	Low	FALSE	LC
Streptopelia.decaocto	586	Non-forest	FALSE	LC
Thamnistes.anabatinus	1143	High	FALSE	LC
Thryothorus.albinucha	318	Medium	TRUE	LC
Thryothorus.ludovicianus	4	Medium	FALSE	LC
Tolmomyias.flavotectus	895	High	FALSE	LC
Tolmomyias.flaviventris	122	Low	FALSE	LC
Troglodytes.aedon	11121	Low	FALSE	LC
Troglodytes.beani	47	Low	TRUE	LC
Trogon.ambiguus	32	High	FALSE	LC
Trogon.elegans	88	High	TRUE	LC
Tunchiornis.ochraceiceps	1576	Medium	FALSE	LC
Turdus.assimilis	1690	Medium	FALSE	LC
Turdus.migratorius	18	Medium	FALSE	LC
Xenops.genibarbis	3248	High	FALSE	LC
Xiphorhynchus.aequatorialis	1714	Medium	FALSE	LC
Xiphorhynchus.erythropygius	430	Medium	TRUE	LC

## Sheet: Eastern.Afromontane
Species	N_obs	Forest_Dependency	Endemic_Hotspot	RedList
Accipiter.badius	5	Medium	FALSE	LC
Accipiter.melanoleucus	28	Medium	FALSE	LC
Accipiter.minullus	102	Low	FALSE	LC
Accipiter.ovampensis	12	Non-forest	FALSE	LC
Accipiter.rufiventris	3	High	FALSE	LC
Accipiter.tachiro	83	Medium	FALSE	LC
Acrocephalus.arundinaceus	4	Non-forest	FALSE	LC
Acrocephalus.gracilirostris	18	Non-forest	FALSE	LC
Acrocephalus.palustris	26	Low	FALSE	LC
Acrocephalus.rufescens	2	Non-forest	FALSE	LC
Acrocephalus.schoenobaenus	2	Non-forest	FALSE	LC
Acryllium.vulturinum	2	Low	FALSE	LC
Actitis.hypoleucos	48	Low	FALSE	LC
Actophilornis.africanus	36	Non-forest	FALSE	LC
Agapornis.fischeri	47	Low	FALSE	NT
Agapornis.personatus	19	Non-forest	FALSE	LC
Agapornis.taranta	12	Medium	FALSE	LC
Agricola.pallidus	8	Non-forest	FALSE	LC
Alaudala.somalica	9	Non-forest	FALSE	LC
Alcedo.quadribrachys	6	Low	FALSE	LC
Alcedo.semitorquata	3	Low	FALSE	LC
Alopochen.aegyptiaca	78	Non-forest	FALSE	LC
Amadina.fasciata	12	Non-forest	FALSE	LC
Amblyospiza.albifrons	165	Medium	FALSE	LC
Anas.acuta	8	Non-forest	FALSE	LC
Anas.capensis	4	Non-forest	FALSE	LC
Anas.crecca	6	Non-forest	FALSE	LC
Anas.erythrorhyncha	40	Non-forest	FALSE	LC
Anas.sparsa	19	Low	FALSE	LC
Anas.undulata	43	Non-forest	FALSE	LC
Anastomus.lamelligerus	15	Non-forest	FALSE	LC
Andropadus.importunus	2	Low	FALSE	LC
Anhinga.rufa	3	Low	FALSE	LC
Anthoscopus.musculus	3	Non-forest	FALSE	LC
Anthreptes.orientalis	11	Non-forest	FALSE	LC
Anthreptes.reichenowi	1	Medium	FALSE	NT
Anthreptes.seimundi	13	Medium	FALSE	LC
Anthus.campestris	3	Non-forest	FALSE	LC
Anthus.cervinus	16	Non-forest	FALSE	LC
Anthus.cinnamomeus	57	Non-forest	FALSE	LC
Anthus.leucophrys	15	Non-forest	FALSE	LC
Anthus.lineiventris	1	Non-forest	FALSE	LC
Anthus.similis	9	Non-forest	FALSE	LC
Anthus.trivialis	78	Medium	FALSE	LC
Anthus.vaalensis	1	Non-forest	FALSE	LC
Apalis.alticola	10	Medium	FALSE	LC
Apalis.argentea	2	High	FALSE	LC
Apalis.binotata	4	Medium	FALSE	LC
Apalis.cinerea	74	Medium	FALSE	LC
Apalis.jacksoni	56	Medium	FALSE	LC
Apalis.melanocephala	10	Medium	FALSE	LC
Apalis.nigriceps	1	Medium	FALSE	LC
Apalis.personata	15	Medium	FALSE	LC
Apalis.rufogularis	38	High	FALSE	LC
Apaloderma.narina	21	High	FALSE	LC
Apaloderma.vittatum	22	High	FALSE	LC
Tachymarptis.aequatorialis	80	Non-forest	FALSE	LC
Apus.affinis	120	Low	FALSE	LC
Apus.apus	56	Low	FALSE	LC
Apus.caffer	117	Low	FALSE	LC
Apus.horus	242	Low	FALSE	LC
Tachymarptis.melba	136	Low	FALSE	LC
Apus.niansae	177	Non-forest	FALSE	LC
Aquila.africana	6	High	FALSE	LC
Aquila.chrysaetos	1	Low	FALSE	LC
Aquila.nipalensis	171	Non-forest	FALSE	EN
Aquila.rapax	276	Low	FALSE	LC
Aquila.spilogaster	21	Low	FALSE	LC
Aquila.verreauxii	4	Non-forest	FALSE	LC
Ardea.alba	47	Non-forest	FALSE	LC
Ardea.cinerea	67	Low	FALSE	LC
Ardea.goliath	2	Low	FALSE	LC
Ardea.melanocephala	285	Non-forest	FALSE	LC
Ardea.purpurea	12	Low	FALSE	LC
Ardeola.idae	3	Low	FALSE	EN
Ardeola.ralloides	31	Non-forest	FALSE	LC
Ardeola.rufiventris	2	Non-forest	FALSE	LC
Ardeotis.kori	4	Non-forest	FALSE	NT
Arizelocichla.masukuensis	11	High	FALSE	LC
Artisornis.metopias	5	Medium	FALSE	LC
Asio.capensis	2	Non-forest	FALSE	LC
Aviceda.cuculoides	2	Medium	FALSE	LC
Aythya.ferina	1	Non-forest	FALSE	VU
Aythya.fuligula	1	Non-forest	FALSE	LC
Baeopogon.indicator	24	Medium	FALSE	LC
Balearica.pavonina	10	Non-forest	FALSE	VU
Balearica.regulorum	55	Non-forest	FALSE	EN
Bathmocercus.rufus	29	Medium	FALSE	LC
Batis.diops	13	Medium	TRUE	LC
Batis.molitor	109	Low	FALSE	LC
Batis.orientalis	1	Non-forest	FALSE	LC
Batis.perkeo	7	Non-forest	FALSE	LC
Bias.musicus	46	Medium	FALSE	LC
Bleda.syndactylus	14	Medium	FALSE	LC
Bostrychia.carunculata	7	Non-forest	FALSE	LC
Bostrychia.hagedash	526	Low	FALSE	LC
Bostrychia.olivacea	9	High	FALSE	LC
Bradornis.comitatus	25	Medium	FALSE	LC
Bradornis.fuliginosus	16	Medium	FALSE	LC
Bradornis.microrhynchus	31	Non-forest	FALSE	LC
Bradypterus.baboecala	13	Non-forest	FALSE	LC
Bradypterus.carpalis	5	Non-forest	FALSE	LC
Bradypterus.cinnamomeus	50	Low	FALSE	LC
Bradypterus.graueri	1	Non-forest	TRUE	EN
Bradypterus.lopezi	12	Low	FALSE	LC
Bubalornis.niger	9	Non-forest	FALSE	LC
Bubo.africanus	37	Medium	FALSE	LC
Bubo.capensis	1	Low	FALSE	LC
Bubo.lacteus	235	Medium	FALSE	LC
Bubulcus.ibis	333	Low	FALSE	LC
Buccanodon.duchaillui	29	High	FALSE	LC
Bucorvus.abyssinicus	1	Non-forest	FALSE	LC
Bucorvus.leadbeateri	3	Medium	FALSE	VU
Bugeranus.carunculatus	2	Non-forest	FALSE	VU
Buphagus.africanus	6	Low	FALSE	LC
Buphagus.erythrorynchus	25	Non-forest	FALSE	LC
Burhinus.capensis	2	Non-forest	FALSE	LC
Burhinus.senegalensis	8	Low	FALSE	LC
Burhinus.vermiculatus	6	Low	FALSE	LC
Butastur.rufipennis	1	Low	FALSE	LC
Buteo.augur	578	Low	FALSE	LC
Buteo.buteo	277	Low	FALSE	LC
Buteo.oreophilus	29	High	FALSE	NT
Buteo.rufinus	1	Low	FALSE	LC
Bycanistes.albotibialis	6	High	FALSE	LC
Bycanistes.brevis	96	High	FALSE	LC
Bycanistes.bucinator	2	High	FALSE	LC
Bycanistes.subcylindricus	67	High	FALSE	LC
Calamonastes.simplex	10	Non-forest	FALSE	LC
Calandrella.cinerea	8	Non-forest	FALSE	LC
Calendulauda.alopex	7	Non-forest	FALSE	LC
Calendulauda.poecilosterna	1	Non-forest	FALSE	LC
Calidris.ferruginea	1	Non-forest	FALSE	NT
Calidris.minuta	10	Non-forest	FALSE	LC
Calidris.pugnax	18	Non-forest	FALSE	LC
Calidris.temminckii	2	Non-forest	FALSE	LC
Camaroptera.chloronota	9	Medium	FALSE	LC
Camaroptera.superciliaris	2	Medium	FALSE	LC
Campephaga.flava	46	Low	FALSE	LC
Campephaga.petiti	30	Medium	FALSE	LC
Campephaga.phoenicea	4	Medium	FALSE	LC
Campephaga.quiscalina	6	Medium	FALSE	LC
Campethera.abingoni	52	Medium	FALSE	LC
Campethera.caroli	10	Medium	FALSE	LC
Campethera.mombassica	1	Medium	FALSE	LC
Campethera.nivosa	14	Medium	FALSE	LC
Campethera.nubica	213	Non-forest	FALSE	LC
Caprimulgus.clarus	22	Low	FALSE	LC
Caprimulgus.donaldsoni	2	Non-forest	FALSE	LC
Caprimulgus.europaeus	1	Low	FALSE	LC
Caprimulgus.fossii	3	Non-forest	FALSE	LC
Caprimulgus.fraenatus	42	Non-forest	FALSE	LC
Cecropis.abyssinica	342	Low	FALSE	LC
Cecropis.semirufa	4	Non-forest	FALSE	LC
Cecropis.senegalensis	29	Low	FALSE	LC
Centropus.grillii	1	Non-forest	FALSE	LC
Centropus.leucogaster	3	Medium	FALSE	LC
Centropus.monachus	20	Medium	FALSE	LC
Centropus.senegalensis	3	Medium	FALSE	LC
Centropus.superciliosus	473	Non-forest	FALSE	LC
Ceratogymna.atrata	6	High	FALSE	LC
Cercococcyx.mechowi	15	High	FALSE	LC
Cercococcyx.montanus	9	Medium	FALSE	LC
Cercococcyx.olivinus	1	Medium	FALSE	LC
Oenanthe.dubia	1	Non-forest	FALSE	NA
Oenanthe.familiaris	3	Non-forest	FALSE	LC
Oenanthe.melanura	1	Non-forest	FALSE	LC
Oenanthe.scotocerca	1	Non-forest	FALSE	LC
Pinarochroa.sordida	1	Non-forest	FALSE	LC
Cercotrichas.galactotes	1	Low	FALSE	LC
Cercotrichas.hartlaubi	9	Non-forest	FALSE	LC
Cercotrichas.leucophrys	373	Low	FALSE	LC
Tychaedon.leucosticta	1	Medium	FALSE	LC
Ceryle.rudis	37	Low	FALSE	LC
Ceuthmochares.aereus	22	Medium	FALSE	LC
Ceuthmochares.australis	3	Medium	FALSE	LC
Chalcomitra.amethystina	461	Low	FALSE	LC
Chalcomitra.hunteri	6	Non-forest	FALSE	LC
Chalcomitra.rubescens	20	Low	FALSE	LC
Chalcomitra.senegalensis	384	Non-forest	FALSE	LC
Chamaetylas.fuelleborni	1	High	FALSE	LC
Chamaetylas.poliocephala	7	Medium	FALSE	LC
Chamaetylas.poliophrys	8	High	FALSE	LC
Charadrius.dubius	5	Low	FALSE	LC
Charadrius.hiaticula	2	Non-forest	FALSE	LC
Charadrius.pecuarius	5	Non-forest	FALSE	LC
Chlidonias.hybrida	14	Non-forest	FALSE	LC
Chlidonias.leucopterus	14	Non-forest	FALSE	LC
Chlorocichla.flaviventris	4	Medium	FALSE	LC
Chlorocichla.laetissima	13	Medium	FALSE	LC
Chlorocichla.simplex	1	Low	FALSE	LC
Dendropicos.abyssinicus	2	Low	FALSE	LC
Dendropicos.elliotii	14	High	FALSE	LC
Dendropicos.fuscescens	180	Medium	FALSE	LC
Dendropicos.goertae	5	Medium	FALSE	LC
Dendropicos.griseocephalus	3	Medium	FALSE	LC
Dendropicos.namaquus	4	Low	FALSE	LC
Dendropicos.obsoletus	4	Low	FALSE	LC
Dendropicos.poecilolaemus	5	High	FALSE	LC
Dendropicos.spodocephalus	222	Medium	FALSE	LC
Dendropicos.xantholophus	9	High	FALSE	LC
Larus.cirrocephalus	3	Non-forest	FALSE	LC
Larus.ridibundus	4	Non-forest	FALSE	LC
Chrysococcyx.caprius	206	Low	FALSE	LC
Chrysococcyx.cupreus	168	Medium	FALSE	LC
Chrysococcyx.flavigularis	2	Medium	FALSE	LC
Chrysococcyx.klaas	314	Medium	FALSE	LC
Cichladusa.arquata	1	Medium	FALSE	LC
Cichladusa.guttata	326	Low	FALSE	LC
Ciconia.abdimii	54	Non-forest	FALSE	LC
Ciconia.ciconia	94	Non-forest	FALSE	LC
Cinnyricinclus.leucogaster	102	Medium	FALSE	LC
Cinnyris.bifasciatus	11	Low	FALSE	LC
Cinnyris.chloropygius	35	Medium	FALSE	LC
Cinnyris.cupreus	29	Low	FALSE	LC
Cinnyris.erythrocercus	18	Non-forest	FALSE	LC
Cinnyris.mariquensis	27	Low	FALSE	LC
Cinnyris.minullus	4	Medium	FALSE	LC
Cinnyris.nectarinioides	1	Non-forest	FALSE	LC
Cinnyris.regius	18	Medium	FALSE	LC
Cinnyris.reichenowi	95	Low	FALSE	LC
Cinnyris.stuhlmanni	8	Low	TRUE	LC
Cinnyris.superbus	8	Medium	FALSE	LC
Cinnyris.venustus	607	Low	FALSE	LC
Circaetus.beaudouini	1	Low	FALSE	VU
Circaetus.cinerascens	1	Medium	FALSE	LC
Circaetus.cinereus	8	Low	FALSE	LC
Circaetus.gallicus	1	Low	FALSE	LC
Circaetus.pectoralis	13	Non-forest	FALSE	LC
Circus.aeruginosus	42	Non-forest	FALSE	LC
Circus.macrourus	92	Low	FALSE	NT
Circus.pygargus	51	Non-forest	FALSE	LC
Circus.ranivorus	7	Non-forest	FALSE	LC
Cisticola.angusticauda	1	Non-forest	FALSE	LC
Cisticola.ayresii	7	Non-forest	FALSE	LC
Cisticola.bodessa	2	Low	FALSE	LC
Cisticola.brachypterus	10	Low	FALSE	LC
Cisticola.brunnescens	7	Non-forest	FALSE	LC
Cisticola.cantans	419	Low	FALSE	LC
Cisticola.chiniana	306	Non-forest	FALSE	LC
Cisticola.chubbi	55	Low	FALSE	LC
Cisticola.cinereolus	1	Non-forest	FALSE	LC
Cisticola.erythrops	286	Non-forest	FALSE	LC
Cisticola.hunteri	77	Low	FALSE	LC
Cisticola.juncidis	20	Non-forest	FALSE	LC
Cisticola.lais	7	Non-forest	FALSE	LC
Cisticola.nana	3	Non-forest	FALSE	LC
Cisticola.natalensis	3	Low	FALSE	LC
Cisticola.robustus	5	Non-forest	FALSE	LC
Cisticola.tinniens	8	Non-forest	FALSE	LC
Cisticola.woosnami	18	Non-forest	FALSE	LC
Clamator.glandarius	1	Non-forest	FALSE	LC
Clamator.jacobinus	29	Non-forest	FALSE	LC
Clamator.levaillantii	22	Medium	FALSE	LC
Clanga.clanga	1	Medium	FALSE	VU
Clanga.pomarina	32	High	FALSE	LC
Coccopygia.quartinia	34	Non-forest	FALSE	LC
Colius.leucocephalus	3	Non-forest	FALSE	LC
Colius.striatus	722	Low	FALSE	LC
Columba.albinucha	2	High	FALSE	NT
Columba.albitorques	2	Non-forest	TRUE	LC
Columba.arquatrix	45	Medium	FALSE	LC
Columba.delegorguei	21	Medium	FALSE	LC
Columba.guinea	333	Non-forest	FALSE	LC
Columba.iriditorques	12	Medium	FALSE	LC
Aplopelia.larvata	10	Medium	FALSE	LC
Columba.livia	12	Non-forest	FALSE	LC
Columba.unicincta	12	Medium	FALSE	LC
Coracias.abyssinicus	7	Low	FALSE	LC
Coracias.caudatus	338	Low	FALSE	LC
Coracias.garrulus	92	Low	FALSE	LC
Coracias.naevius	5	Non-forest	FALSE	LC
Ceblepyris.caesius	45	Medium	FALSE	LC
Corvus.albicollis	110	Low	FALSE	LC
Corvus.albus	628	Low	FALSE	LC
Corvus.capensis	19	Non-forest	FALSE	LC
Corvus.crassirostris	8	Low	FALSE	LC
Corvus.edithae	12	Non-forest	FALSE	LC
Corvus.rhipidurus	19	Non-forest	FALSE	LC
Corythaeola.cristata	80	Medium	FALSE	LC
Criniferoides.leucogaster	34	Non-forest	FALSE	LC
Dessonornis.archeri	10	High	FALSE	LC
Dessonornis.caffer	69	Low	FALSE	LC
Cossypha.cyanocampter	8	Medium	FALSE	LC
Cossypha.heuglini	77	Medium	FALSE	LC
Cossypha.natalensis	19	Medium	FALSE	LC
Cossypha.niveicapilla	32	Low	FALSE	LC
Sheppardia.polioptera	15	Medium	FALSE	LC
Cossypha.semirufa	205	Medium	FALSE	LC
Cossyphicula.roberti	4	High	FALSE	LC
Coturnix.coturnix	3	Non-forest	FALSE	LC
Coturnix.delegorguei	9	Non-forest	FALSE	LC
Creatophora.cinerea	36	Non-forest	FALSE	LC
Crex.crex	1	Non-forest	FALSE	LC
Crinifer.zonurus	28	Non-forest	FALSE	LC
Criniger.calurus	21	Medium	FALSE	LC
Crithagra.buchanani	7	Non-forest	FALSE	LC
Crithagra.burtoni	51	Medium	FALSE	LC
Crithagra.citrinelloides	42	Low	FALSE	LC
Crithagra.donaldsoni	1	Non-forest	FALSE	LC
Crithagra.dorsostriata	23	Low	FALSE	LC
Crithagra.frontalis	27	Non-forest	FALSE	LC
Crithagra.hyposticta	474	Non-forest	FALSE	LC
Crithagra.koliensis	1	Non-forest	FALSE	LC
Crithagra.leucopygia	1	Non-forest	FALSE	LC
Crithagra.mozambica	35	Non-forest	FALSE	LC
Crithagra.reichenowi	310	Low	FALSE	LC
Crithagra.striolata	419	Low	FALSE	LC
Crithagra.sulphurata	16	Non-forest	FALSE	LC
Crithagra.tristriata	8	Non-forest	FALSE	LC
Crithagra.xantholaema	1	Medium	FALSE	VU
Crithagra.xanthopygia	6	Non-forest	FALSE	LC
Cryptospiza.jacksoni	6	Medium	FALSE	LC
Cryptospiza.reichenovii	4	Medium	FALSE	LC
Cryptospiza.salvadorii	8	Medium	FALSE	LC
Cuculus.canorus	7	Medium	FALSE	LC
Cuculus.clamosus	10	Medium	FALSE	LC
Cuculus.gularis	8	Non-forest	FALSE	LC
Cuculus.solitarius	212	Medium	FALSE	LC
Cursorius.temminckii	7	Non-forest	FALSE	LC
Cyanomitra.alinae	14	High	FALSE	LC
Cyanomitra.cyanolaema	25	Medium	FALSE	LC
Cyanomitra.olivacea	76	Medium	FALSE	LC
Cyanomitra.verticalis	65	Low	FALSE	LC
Cypsiurus.parvus	388	Medium	FALSE	LC
Deleornis.axillaris	11	Medium	FALSE	LC
Dendrocygna.bicolor	11	Non-forest	FALSE	LC
Dendrocygna.viduata	29	Non-forest	FALSE	LC
Dendroperdix.sephaena	23	Low	FALSE	LC
Dicrurus.adsimilis	471	Low	FALSE	LC
Dicrurus.atripennis	1	High	FALSE	LC
Dicrurus.ludwigii	1	Medium	FALSE	LC
Dicrurus.modestus	3	Low	FALSE	LC
Dinemellia.dinemelli	13	Non-forest	FALSE	LC
Drepanorhynchus.reichenowi	38	Low	FALSE	LC
Dryoscopus.angolensis	30	Medium	FALSE	LC
Dryoscopus.cubla	79	Medium	FALSE	LC
Dryoscopus.gambensis	29	Low	FALSE	LC
Dryoscopus.pringlii	1	Non-forest	FALSE	LC
Egretta.garzetta	27	Non-forest	FALSE	LC
Elanus.caeruleus	180	Non-forest	FALSE	LC
Elminia.albicauda	38	Medium	FALSE	LC
Elminia.albiventris	1	Medium	FALSE	LC
Elminia.albonotata	22	Medium	FALSE	LC
Elminia.longicauda	51	Medium	FALSE	LC
Emberiza.flaviventris	163	Low	FALSE	LC
Emberiza.hortulana	1	Low	FALSE	LC
Emberiza.poliopleura	7	Low	FALSE	LC
Emberiza.tahapisi	11	Non-forest	FALSE	LC
Eminia.lepida	58	Low	FALSE	LC
Ephippiorhynchus.senegalensis	1	Non-forest	FALSE	LC
Eremomela.flavicrissalis	1	Non-forest	FALSE	LC
Eremomela.icteropygialis	10	Non-forest	FALSE	LC
Eremopterix.leucopareia	22	Non-forest	FALSE	LC
Eremopterix.leucotis	2	Non-forest	FALSE	LC
Erythrocercus.holochlorus	1	Medium	FALSE	LC
Erythrocercus.mccallii	5	Medium	FALSE	LC
Estrilda.astrild	60	Non-forest	FALSE	LC
Estrilda.erythronotos	1	Non-forest	FALSE	LC
Estrilda.kandti	8	Low	FALSE	LC
Estrilda.melpoda	2	Low	FALSE	LC
Estrilda.nonnula	44	Low	FALSE	LC
Estrilda.paludicola	9	Low	FALSE	LC
Estrilda.rhodopyga	292	Low	FALSE	LC
Euodice.cantans	8	Non-forest	FALSE	LC
Euplectes.afer	1	Non-forest	FALSE	LC
Euplectes.albonotatus	132	Non-forest	FALSE	LC
Euplectes.axillaris	8	Non-forest	FALSE	LC
Euplectes.capensis	354	Non-forest	FALSE	LC
Euplectes.franciscanus	10	Non-forest	FALSE	LC
Euplectes.gierowii	434	Non-forest	FALSE	LC
Euplectes.hordeaceus	6	Low	FALSE	LC
Euplectes.jacksoni	2	Non-forest	FALSE	NT
Euplectes.macroura	1	Non-forest	FALSE	LC
Euplectes.orix	46	Non-forest	FALSE	LC
Euplectes.progne	9	Non-forest	FALSE	LC
Lophotis.gindiana	7	Non-forest	FALSE	LC
Eupodotis.senegalensis	4	Non-forest	FALSE	LC
Eurillas.ansorgei	8	High	FALSE	LC
Eurillas.curvirostris	26	Medium	FALSE	LC
Eurillas.gracilis	9	Medium	FALSE	LC
Eurillas.latirostris	87	Medium	FALSE	LC
Eurillas.virens	82	Medium	FALSE	LC
Eurocephalus.ruppelli	13	Non-forest	FALSE	LC
Eurystomus.glaucurus	205	Medium	FALSE	LC
Eurystomus.gularis	8	High	FALSE	LC
Falco.alopex	3	Non-forest	FALSE	LC
Falco.amurensis	32	Low	FALSE	LC
Falco.ardosiaceus	12	Non-forest	FALSE	LC
Falco.biarmicus	181	Low	FALSE	LC
Falco.concolor	3	Low	FALSE	VU
Falco.cuvierii	46	Low	FALSE	LC
Falco.eleonorae	3	Low	FALSE	LC
Falco.naumanni	43	Non-forest	FALSE	LC
Falco.peregrinus	45	Low	FALSE	LC
Falco.subbuteo	83	Low	FALSE	LC
Falco.tinnunculus	39	Low	FALSE	LC
Falco.vespertinus	1	Low	FALSE	NT
Ficedula.semitorquata	1	Medium	FALSE	LC
Fraseria.caerulescens	11	Low	FALSE	LC
Fraseria.griseigularis	13	Medium	FALSE	LC
Fraseria.lendu	3	High	TRUE	VU
Fraseria.plumbea	11	Low	FALSE	LC
Fulica.cristata	54	Non-forest	FALSE	LC
Galerida.theklae	2	Non-forest	FALSE	LC
Gallinago.gallinago	5	Low	FALSE	LC
Gallinago.nigripennis	12	Non-forest	FALSE	LC
Gallinula.chloropus	34	Non-forest	FALSE	LC
Geokichla.oberlaenderi	1	High	FALSE	NT
Glareola.pratincola	1	Non-forest	FALSE	LC
Glaucidium.perlatum	86	Medium	FALSE	LC
Glaucidium.tephronotum	4	Medium	FALSE	LC
Calherodius.leuconotus	1	Medium	FALSE	LC
Granatina.ianthinogaster	26	Non-forest	FALSE	LC
Graueria.vittata	11	High	FALSE	LC
Grus.grus	12	Non-forest	FALSE	LC
Gymnoris.dentata	8	Non-forest	FALSE	LC
Gymnoris.pyrgita	11	Low	FALSE	LC
Gypaetus.barbatus	3	Non-forest	FALSE	NT
Gypohierax.angolensis	64	Medium	FALSE	LC
Gyps.africanus	26	Low	FALSE	CR
Gyps.rueppelli	12	Non-forest	FALSE	CR
Halcyon.albiventris	266	Medium	FALSE	LC
Halcyon.badia	1	High	FALSE	LC
Halcyon.chelicuti	79	Low	FALSE	LC
Halcyon.leucocephala	138	Low	FALSE	LC
Halcyon.malimbica	18	High	FALSE	LC
Halcyon.senegalensis	39	Medium	FALSE	LC
Haliaeetus.vocifer	37	Low	FALSE	LC
Hedydipna.collaris	130	Medium	FALSE	LC
Macronyx.sharpei	13	Non-forest	FALSE	EN
Heteromirafra.archeri	8	Non-forest	FALSE	CR
Hieraaetus.ayresii	26	Medium	FALSE	LC
Hieraaetus.pennatus	57	Medium	FALSE	LC
Hieraaetus.wahlbergi	123	Non-forest	FALSE	LC
Hippolais.icterina	1	Medium	FALSE	LC
Hippolais.languida	1	Low	FALSE	LC
Hippolais.olivetorum	1	Non-forest	FALSE	LC
Hirundo.aethiopica	10	Non-forest	FALSE	LC
Hirundo.angolensis	30	Low	FALSE	LC
Hirundo.megaensis	1	Non-forest	FALSE	VU
Hirundo.rustica	394	Non-forest	FALSE	LC
Hirundo.smithii	148	Non-forest	FALSE	LC
Histurgops.ruficauda	4	Non-forest	FALSE	LC
Hylia.prasina	32	Medium	FALSE	LC
Hylopsar.purpureiceps	28	High	FALSE	LC
Hypargos.niveoguttatus	10	Non-forest	FALSE	LC
Iduna.natalensis	238	Low	FALSE	LC
Iduna.pallida	21	Low	FALSE	LC
Iduna.similis	21	Low	FALSE	LC
Illadopsis.albipectus	24	High	FALSE	LC
Illadopsis.fulvescens	14	Medium	FALSE	LC
Illadopsis.pyrrhoptera	9	High	FALSE	LC
Indicator.exilis	8	Medium	FALSE	LC
Indicator.indicator	152	Low	FALSE	LC
Indicator.meliphilus	13	Medium	FALSE	LC
Indicator.pumilio	2	High	FALSE	NT
Indicator.variegatus	149	Low	FALSE	LC
Indicator.willcocksi	3	Medium	FALSE	LC
Irania.gutturalis	2	Non-forest	FALSE	LC
Ispidina.lecontei	1	High	FALSE	LC
Ispidina.picta	30	Medium	FALSE	LC
Ixobrychus.minutus	1	Low	FALSE	LC
Ixobrychus.sturmii	1	Low	FALSE	LC
Jynx.ruficollis	4	Medium	FALSE	LC
Jynx.torquilla	1	Low	FALSE	LC
Kaupifalco.monogrammicus	170	Non-forest	FALSE	LC
Lagonosticta.rhodopareia	1	Non-forest	FALSE	LC
Lagonosticta.rubricata	132	Low	FALSE	LC
Lagonosticta.rufopicta	4	Low	FALSE	LC
Lagonosticta.senegala	490	Non-forest	FALSE	LC
Lamprotornis.albicapillus	9	Non-forest	FALSE	LC
Lamprotornis.chalybaeus	44	Low	FALSE	LC
Lamprotornis.chloropterus	3	Non-forest	FALSE	LC
Lamprotornis.fischeri	9	Non-forest	FALSE	LC
Lamprotornis.hildebrandti	19	Non-forest	FALSE	LC
Lamprotornis.purpureus	1	Non-forest	FALSE	LC
Lamprotornis.purpuroptera	21	Non-forest	FALSE	LC
Lamprotornis.regius	1	Non-forest	FALSE	LC
Lamprotornis.shelleyi	9	Non-forest	FALSE	LC
Lamprotornis.splendidus	17	Medium	FALSE	LC
Lamprotornis.superbus	291	Medium	FALSE	LC
Laniarius.erythrogaster	9	Non-forest	FALSE	LC
Laniarius.fuelleborni	4	Medium	FALSE	LC
Laniarius.funebris	49	Non-forest	FALSE	LC
Laniarius.holomelas	7	Medium	FALSE	LC
Laniarius.leucorhynchus	3	Low	FALSE	LC
Laniarius.luehderi	37	Medium	FALSE	LC
Laniarius.mufumbiri	9	Non-forest	FALSE	NT
Laniarius.ruficeps	2	Non-forest	FALSE	LC
Lanius.cabanisi	22	Non-forest	FALSE	LC
Lanius.collurio	40	Low	FALSE	LC
Lanius.dorsalis	7	Non-forest	FALSE	LC
Lanius.excubitoroides	19	Non-forest	FALSE	LC
Lanius.isabellinus	30	Non-forest	FALSE	LC
Lanius.mackinnoni	24	Medium	FALSE	LC
Lanius.minor	2	Non-forest	FALSE	LC
Lanius.nubicus	1	Low	FALSE	LC
Lanius.phoenicuroides	29	Non-forest	FALSE	LC
Lanius.senator	5	Low	FALSE	LC
Lanius.somalicus	1	Non-forest	FALSE	LC
Larus.fuscus	1	Non-forest	FALSE	LC
Leptoptilos.crumenifer	61	Non-forest	FALSE	LC
Limosa.limosa	8	Non-forest	FALSE	NT
Linurgus.olivaceus	7	Medium	FALSE	LC
Lissotis.hartlaubii	3	Non-forest	FALSE	LC
Lissotis.melanogaster	1	Non-forest	FALSE	LC
Locustella.fluviatilis	1	Low	FALSE	LC
Lophaetus.occipitalis	82	Medium	FALSE	LC
Lophoceros.alboterminatus	34	High	FALSE	LC
Lophoceros.camurus	2	High	FALSE	LC
Lophoceros.hemprichii	3	Medium	FALSE	LC
Lophoceros.nasutus	36	Medium	FALSE	LC
Luscinia.luscinia	131	Low	FALSE	LC
Luscinia.megarhynchos	29	Medium	FALSE	LC
Pogonornis.bidentatus	34	Medium	FALSE	LC
Lybius.guifsobalito	12	Low	FALSE	LC
Pogonornis.melanopterus	274	Medium	FALSE	LC
Lybius.undatus	4	Low	FALSE	LC
Macheiramphus.alcinus	1	Medium	FALSE	LC
Macronyx.aurantiigula	25	Non-forest	FALSE	LC
Macronyx.croceus	11	Non-forest	FALSE	LC
Malaconotus.blanchoti	157	Low	FALSE	LC
Malaconotus.lagdeni	3	Medium	FALSE	NT
Malimbus.malimbicus	6	Medium	FALSE	LC
Malimbus.nitens	1	Medium	FALSE	LC
Malimbus.rubricollis	22	Medium	FALSE	LC
Mandingoa.nitidula	2	Low	FALSE	LC
Megabyas.flammulatus	26	Medium	FALSE	LC
Megaceryle.maxima	25	Low	FALSE	LC
Melaenornis.ardesiacus	8	Medium	FALSE	LC
Melaenornis.chocolatinus	8	Low	TRUE	LC
Melaenornis.edolioides	31	Low	FALSE	LC
Melaenornis.fischeri	157	Medium	FALSE	LC
Melaenornis.pammelaina	89	Non-forest	FALSE	LC
Melaniparus.albiventris	27	Low	FALSE	LC
Melaniparus.fasciiventer	8	High	FALSE	LC
Melaniparus.fringillinus	4	Non-forest	FALSE	LC
Melaniparus.funereus	19	Medium	FALSE	LC
Melaniparus.thruppi	3	Non-forest	FALSE	LC
Melierax.metabates	8	Low	FALSE	LC
Melierax.poliopterus	11	Non-forest	FALSE	LC
Melignomon.zenkeri	1	High	FALSE	LC
Melocichla.mentalis	6	Non-forest	FALSE	LC
Merops.albicollis	14	Low	FALSE	LC
Merops.apiaster	174	Low	FALSE	LC
Merops.bullockoides	497	Medium	FALSE	LC
Merops.bulocki	1	Low	FALSE	LC
Merops.gularis	27	Medium	FALSE	LC
Merops.nubicus	3	Low	FALSE	LC
Merops.oreobates	119	Low	FALSE	LC
Merops.persicus	22	Low	FALSE	LC
Merops.pusillus	86	Low	FALSE	LC
Merops.superciliosus	48	Low	FALSE	LC
Merops.variegatus	20	Low	FALSE	LC
Microcarbo.africanus	55	Low	FALSE	LC
Micronisus.gabar	149	Low	FALSE	LC
Microparra.capensis	1	Non-forest	FALSE	LC
Milvus.migrans	334	Low	FALSE	LC
Mirafra.hypermetra	1	Non-forest	FALSE	LC
Mirafra.rufocinnamomea	8	Non-forest	FALSE	LC
Modulatrix.stictigula	3	High	FALSE	LC
Monticola.angolensis	1	Low	FALSE	LC
Monticola.rufocinereus	7	Low	FALSE	LC
Monticola.saxatilis	8	Non-forest	FALSE	LC
Monticola.solitarius	1	Non-forest	FALSE	LC
Motacilla.aguimp	370	Non-forest	FALSE	LC
Motacilla.alba	7	Non-forest	FALSE	LC
Motacilla.capensis	25	Non-forest	FALSE	LC
Motacilla.cinerea	20	Non-forest	FALSE	LC
Motacilla.clara	53	Non-forest	FALSE	LC
Motacilla.flava	57	Non-forest	FALSE	LC
Muscicapa.adusta	148	Low	FALSE	LC
Muscicapa.aquatica	6	Non-forest	FALSE	LC
Muscicapa.cassini	14	Low	FALSE	LC
Muscicapa.striata	61	Low	FALSE	LC
Musophaga.rossae	35	Medium	FALSE	LC
Mycteria.ibis	27	Non-forest	FALSE	LC
Myrmecocichla.aethiops	9	Non-forest	FALSE	LC
Myrmecocichla.melaena	1	Non-forest	TRUE	LC
Myrmecocichla.nigra	6	Non-forest	FALSE	LC
Necrosyrtes.monachus	31	Medium	FALSE	CR
Nectarinia.famosa	30	Non-forest	FALSE	LC
Nectarinia.kilimensis	233	Low	FALSE	LC
Nectarinia.purpureiventris	13	Medium	FALSE	LC
Nectarinia.tacazze	66	Low	FALSE	LC
Stizorhina.fraseri	17	Medium	FALSE	LC
Neocossyphus.poensis	28	Medium	FALSE	LC
Neocossyphus.rufus	10	High	FALSE	LC
Neophron.percnopterus	1	Non-forest	FALSE	EN
Nesocharis.ansorgei	3	Low	FALSE	LC
Netta.erythrophthalma	23	Non-forest	FALSE	LC
Nettapus.auritus	1	Non-forest	FALSE	LC
Nicator.chloris	21	Medium	FALSE	LC
Nicator.gularis	1	Medium	FALSE	LC
Nicator.vireo	3	Medium	FALSE	LC
Nigrita.bicolor	3	Medium	FALSE	LC
Nigrita.canicapillus	70	Medium	FALSE	LC
Nigrita.fusconotus	41	Medium	FALSE	LC
Nilaus.afer	9	Medium	FALSE	LC
Numida.meleagris	383	Low	FALSE	LC
Nycticorax.nycticorax	9	Low	FALSE	LC
Odontospiza.griseicapilla	1	Non-forest	FALSE	LC
Oena.capensis	65	Non-forest	FALSE	LC
Oenanthe.isabellina	23	Non-forest	FALSE	LC
Oenanthe.pileata	4	Non-forest	FALSE	LC
Oenanthe.pleschanka	23	Low	FALSE	LC
Onychognathus.albirostris	1	Low	TRUE	LC
Onychognathus.fulgidus	2	High	FALSE	LC
Onychognathus.morio	285	Low	FALSE	LC
Onychognathus.salvadorii	2	Non-forest	FALSE	LC
Onychognathus.tenuirostris	12	High	FALSE	LC
Onychognathus.walleri	39	High	FALSE	LC
Oreolais.pulcher	14	High	FALSE	LC
Oreolais.ruwenzorii	12	Medium	FALSE	LC
Oriolus.auratus	12	Medium	FALSE	LC
Oriolus.brachyrynchus	20	Medium	FALSE	LC
Oriolus.larvatus	446	Low	FALSE	LC
Oriolus.monacha	8	Low	FALSE	LC
Oriolus.oriolus	37	High	FALSE	LC
Oriolus.percivali	57	Medium	FALSE	LC
Oxyura.maccoa	13	Non-forest	FALSE	VU
Ploceus.superciliosus	10	Low	FALSE	LC
Pandion.haliaetus	4	Low	FALSE	LC
Passer.domesticus	34	Low	FALSE	LC
Passer.eminibey	29	Non-forest	FALSE	LC
Passer.gongonensis	4	Non-forest	FALSE	LC
Passer.griseus	383	Low	FALSE	LC
Passer.rufocinctus	53	Non-forest	FALSE	LC
Passer.shelleyi	6	Non-forest	FALSE	LC
Passer.suahelicus	9	Non-forest	FALSE	LC
Passer.swainsonii	31	Non-forest	FALSE	LC
Pelecanus.onocrotalus	9	Non-forest	FALSE	LC
Pelecanus.rufescens	19	Low	FALSE	LC
Pernis.apivorus	12	High	FALSE	LC
Phalacrocorax.carbo	25	Low	FALSE	LC
Phoeniconaias.minor	7	Non-forest	FALSE	NT
Phoenicopterus.roseus	11	Non-forest	FALSE	LC
Phoeniculus.bollei	20	High	FALSE	LC
Phoeniculus.purpureus	192	Low	FALSE	LC
Phoeniculus.somaliensis	7	Medium	FALSE	LC
Phoenicurus.phoenicurus	4	Low	FALSE	LC
Pholia.sharpii	10	High	FALSE	LC
Phyllastrephus.albigula	3	Medium	FALSE	NT
Phyllastrephus.cabanisi	40	Medium	FALSE	LC
Phyllastrephus.cerviniventris	13	Low	FALSE	LC
Phyllastrephus.debilis	1	Medium	FALSE	LC
Phyllastrephus.flavostriatus	10	Medium	FALSE	LC
Phyllastrephus.hypochloris	18	Medium	FALSE	LC
Phyllastrephus.icterinus	3	Medium	FALSE	LC
Phyllastrephus.strepitans	2	Low	FALSE	LC
Phyllastrephus.xavieri	6	High	FALSE	LC
Phyllolais.pulchella	12	Low	FALSE	LC
Phylloscopus.laetus	16	High	FALSE	LC
Phylloscopus.ruficapilla	3	High	FALSE	LC
Phylloscopus.trochilus	273	Medium	FALSE	LC
Phylloscopus.umbrovirens	32	Medium	FALSE	LC
Pitta.reichenowi	13	Medium	FALSE	LC
Platalea.alba	22	Non-forest	FALSE	LC
Dyaphorophyia.castanea	22	Medium	FALSE	LC
Platysteira.cyanea	68	Medium	FALSE	LC
Dyaphorophyia.jamesoni	3	Medium	FALSE	LC
Platysteira.peltata	16	Low	FALSE	LC
Plectropterus.gambensis	19	Non-forest	FALSE	LC
Plegadis.falcinellus	28	Non-forest	FALSE	LC
Plocepasser.mahali	25	Non-forest	FALSE	LC
Plocepasser.superciliosus	3	Low	FALSE	LC
Ploceus.alienus	7	Medium	FALSE	LC
Ploceus.baglafecht	677	Low	FALSE	LC
Ploceus.bicolor	7	Medium	FALSE	LC
Ploceus.castaneiceps	25	Low	FALSE	LC
Ploceus.castanops	9	Non-forest	FALSE	LC
Ploceus.cucullatus	57	Low	FALSE	LC
Ploceus.galbula	16	Non-forest	FALSE	LC
Ploceus.insignis	47	Medium	FALSE	LC
Ploceus.intermedius	11	Low	FALSE	LC
Ploceus.jacksoni	426	Low	FALSE	LC
Ploceus.luteolus	4	Non-forest	FALSE	LC
Ploceus.melanocephalus	32	Non-forest	FALSE	LC
Ploceus.melanogaster	17	Medium	FALSE	LC
Ploceus.nicolli	1	High	FALSE	EN
Ploceus.ocularis	69	Low	FALSE	LC
Ploceus.pelzelni	11	Low	FALSE	LC
Ploceus.rubiginosus	110	Non-forest	FALSE	LC
Ploceus.spekei	69	Low	FALSE	LC
Ploceus.subaureus	5	Non-forest	FALSE	LC
Ploceus.taeniopterus	5	Non-forest	FALSE	LC
Ploceus.tricolor	5	Medium	FALSE	LC
Ploceus.vitellinus	20	Non-forest	FALSE	LC
Ploceus.xanthops	35	Low	FALSE	LC
Pluvianus.aegyptius	1	Non-forest	FALSE	LC
Podiceps.cristatus	6	Non-forest	FALSE	LC
Podiceps.nigricollis	4	Non-forest	FALSE	LC
Poeoptera.femoralis	5	High	TRUE	VU
Poeoptera.kenricki	12	High	FALSE	LC
Poeoptera.lugubris	22	High	FALSE	LC
Poeoptera.stuhlmanni	6	High	FALSE	LC
Pogoniulus.atroflavus	3	Medium	FALSE	LC
Pogoniulus.chrysoconus	15	Low	FALSE	LC
Pogoniulus.coryphaea	4	Medium	FALSE	LC
Pogoniulus.leucomystax	20	Medium	FALSE	LC
Pogoniulus.pusillus	34	Low	FALSE	LC
Pogoniulus.scolopaceus	46	High	FALSE	LC
Pogoniulus.subsulphureus	34	Medium	FALSE	LC
Pogonocichla.stellata	34	Medium	FALSE	LC
Poicephalus.flavifrons	7	Medium	TRUE	LC
Poicephalus.gulielmi	23	Medium	FALSE	LC
Poicephalus.meyeri	12	Non-forest	FALSE	LC
Poicephalus.rufiventris	5	Non-forest	FALSE	LC
Polemaetus.bellicosus	9	Low	FALSE	VU
Polihierax.semitorquatus	4	Non-forest	FALSE	LC
Polyboroides.typus	73	Low	FALSE	LC
Porphyrio.alleni	1	Non-forest	FALSE	LC
Prinia.bairdii	9	Medium	FALSE	LC
Prinia.rufifrons	10	Non-forest	FALSE	LC
Prinia.somalica	2	Non-forest	FALSE	LC
Prinia.subflava	400	Low	FALSE	LC
Prionops.plumatus	320	Low	FALSE	LC
Prionops.retzii	4	Medium	FALSE	LC
Prodotiscus.insignis	8	High	FALSE	LC
Prodotiscus.regulus	5	Low	FALSE	LC
Prodotiscus.zambesiae	15	Medium	FALSE	LC
Psalidoprocne.albiceps	23	Low	FALSE	LC
Psalidoprocne.pristoptera	309	Low	FALSE	LC
Pseudhirundo.griseopyga	3	Non-forest	FALSE	LC
Pseudocalyptomena.graueri	1	Medium	TRUE	VU
Pseudonigrita.arnaudi	8	Non-forest	FALSE	LC
Pseudonigrita.cabanisi	1	Non-forest	FALSE	LC
Psittacus.erithacus	17	Medium	FALSE	EN
Pternistis.afer	6	Medium	FALSE	LC
Pternistis.clappertoni	1	Low	FALSE	LC
Pternistis.harwoodi	1	Non-forest	FALSE	VU
Pternistis.hildebrandti	6	Non-forest	FALSE	LC
Pternistis.jacksoni	2	Medium	TRUE	LC
Pternistis.leucoscepus	224	Non-forest	FALSE	LC
Pternistis.nobilis	7	Medium	TRUE	LC
Pternistis.squamatus	18	High	FALSE	LC
Pterocles.exustus	3	Non-forest	FALSE	LC
Pterocles.gutturalis	3	Non-forest	FALSE	LC
Pterocles.quadricinctus	1	Non-forest	FALSE	LC
Ptilopsis.leucotis	1	Medium	FALSE	LC
Ptilostomus.afer	1	Non-forest	FALSE	LC
Pycnonotus.barbatus	839	Low	FALSE	LC
Pyrenestes.ostrinus	1	Medium	FALSE	LC
Pytilia.lineata	2	Non-forest	FALSE	LC
Pytilia.melba	7	Non-forest	FALSE	LC
Quelea.cardinalis	45	Non-forest	FALSE	LC
Quelea.erythrops	1	Non-forest	FALSE	LC
Quelea.quelea	297	Non-forest	FALSE	LC
Rallus.caerulescens	1	Non-forest	FALSE	LC
Recurvirostra.avosetta	7	Non-forest	FALSE	LC
Rhaphidura.sabini	2	Medium	FALSE	LC
Rhinopomastus.aterrimus	1	Non-forest	FALSE	LC
Rhinopomastus.cyanomelas	11	Low	FALSE	LC
Rhinopomastus.minor	6	Non-forest	FALSE	LC
Rhinoptilus.cinctus	1	Non-forest	FALSE	LC
Rhodophoneus.cruentus	6	Non-forest	FALSE	LC
Neophedina.cincta	4	Non-forest	FALSE	LC
Riparia.riparia	22	Non-forest	FALSE	LC
Rostratula.benghalensis	1	Non-forest	FALSE	LC
Rougetius.rougetii	1	Non-forest	TRUE	NT
Gallirex.johnstoni	8	High	TRUE	LC
Sagittarius.serpentarius	14	Non-forest	FALSE	VU
Salpornis.salvadori	2	Medium	FALSE	LC
Sarkidiornis.melanotos	7	Non-forest	FALSE	LC
Sarothrura.elegans	1	Medium	FALSE	LC
Sarothrura.pulchra	20	High	FALSE	LC
Saxicola.rubetra	17	Low	FALSE	LC
Schistolais.leucopogon	47	Medium	FALSE	LC
Schoenicola.brevirostris	1	Non-forest	FALSE	LC
Schoutedenapus.myoptilus	33	Medium	FALSE	LC
Scopus.umbretta	114	Non-forest	FALSE	LC
Serinus.flavivertex	27	Non-forest	FALSE	LC
Serinus.nigriceps	1	Non-forest	TRUE	LC
Sheppardia.aequatorialis	13	Medium	FALSE	LC
Sheppardia.montana	1	Medium	TRUE	EN
Smithornis.capensis	4	Low	FALSE	LC
Smithornis.rufolateralis	5	Medium	FALSE	LC
Spatula.clypeata	14	Non-forest	FALSE	LC
Spatula.hottentota	28	Non-forest	FALSE	LC
Spatula.querquedula	11	Non-forest	FALSE	LC
Spermestes.bicolor	419	Low	FALSE	LC
Spermestes.cucullata	316	Low	FALSE	LC
Spermestes.fringilloides	1	Low	FALSE	LC
Spermophaga.poliogenys	1	Medium	FALSE	LC
Spermophaga.ruficapilla	11	Medium	FALSE	LC
Spizocorys.fremantlii	1	Non-forest	FALSE	LC
Amandava.subflava	1	Non-forest	FALSE	LC
Sporopipes.frontalis	10	Non-forest	FALSE	LC
Cryptolybia.olivacea	2	High	FALSE	LC
Stelgidillas.gracilirostris	66	Medium	FALSE	LC
Stephanoaetus.coronatus	23	High	FALSE	NT
Streptopelia.capicola	520	Non-forest	FALSE	LC
Streptopelia.decipiens	32	Non-forest	FALSE	LC
Streptopelia.lugens	64	Medium	FALSE	LC
Streptopelia.roseogrisea	1	Non-forest	FALSE	LC
Streptopelia.semitorquata	704	Medium	FALSE	LC
Spilopelia.senegalensis	411	Non-forest	FALSE	LC
Streptopelia.turtur	1	Medium	FALSE	VU
Streptopelia.vinacea	4	Non-forest	FALSE	LC
Strix.woodfordii	29	Medium	FALSE	LC
Sylvia.atricapilla	56	Medium	FALSE	LC
Sylvia.boehmi	6	Non-forest	FALSE	LC
Sylvia.borin	43	Medium	FALSE	LC
Sylvia.communis	65	Non-forest	FALSE	LC
Sylvia.lugens	6	Medium	FALSE	LC
Sylvietta.denti	2	Medium	FALSE	LC
Sylvietta.isabellina	3	Non-forest	FALSE	LC
Sylvietta.virens	33	Medium	FALSE	LC
Sylvietta.whytii	29	Low	FALSE	LC
Tachybaptus.ruficollis	84	Non-forest	FALSE	LC
Tauraco.hartlaubi	54	Medium	FALSE	LC
Tauraco.leucotis	8	Medium	FALSE	LC
Tauraco.ruspolii	3	Medium	FALSE	VU
Tauraco.schalowi	15	Medium	FALSE	LC
Tauraco.schuettii	40	High	FALSE	LC
Tchagra.australis	503	Low	FALSE	LC
Tchagra.jamesi	1	Non-forest	FALSE	LC
Bocagia.minuta	7	Non-forest	FALSE	LC
Tchagra.senegalus	445	Low	FALSE	LC
Telacanthura.ussheri	1	Medium	FALSE	LC
Chlorophoneus.bocagei	34	Low	FALSE	LC
Telophorus.dohertyi	11	Low	FALSE	LC
Chlorophoneus.multicolor	12	Medium	FALSE	LC
Chlorophoneus.nigrifrons	24	Medium	FALSE	LC
Chlorophoneus.sulfureopectus	38	Low	FALSE	LC
Terathopius.ecaudatus	11	Low	FALSE	NT
Terpsiphone.rufiventer	27	Medium	FALSE	LC
Terpsiphone.viridis	448	Low	FALSE	LC
Thalassornis.leuconotus	20	Non-forest	FALSE	LC
Thamnolaea.cinnamomeiventris	12	Non-forest	FALSE	LC
Monticola.semirufus	3	Low	FALSE	LC
Tockus.deckeni	10	Low	FALSE	LC
Tockus.erythrorhynchus	18	Low	FALSE	LC
Tockus.flavirostris	7	Low	FALSE	LC
Torgos.tracheliotos	4	Non-forest	FALSE	EN
Trachyphonus.erythrocephalus	431	Non-forest	FALSE	LC
Treron.waalia	7	Medium	FALSE	LC
Tricholaema.diademata	3	Non-forest	FALSE	LC
Tricholaema.hirsuta	27	High	FALSE	LC
Tricholaema.lacrymosa	32	Low	FALSE	LC
Tricholaema.melanocephala	10	Low	FALSE	LC
Trigonoceps.occipitalis	3	Non-forest	FALSE	CR
Tringa.erythropus	2	Low	FALSE	LC
Tringa.glareola	30	Low	FALSE	LC
Tringa.nebularia	18	Low	FALSE	LC
Tringa.ochropus	24	Medium	FALSE	LC
Tringa.stagnatilis	9	Non-forest	FALSE	LC
Tringa.totanus	1	Non-forest	FALSE	LC
Trochocercus.nitens	2	Medium	FALSE	LC
Argya.aylmeri	2	Non-forest	FALSE	LC
Turdoides.hindei	1	Non-forest	FALSE	VU
Turdoides.hypoleuca	23	Medium	FALSE	LC
Turdoides.jardineii	419	Low	FALSE	LC
Turdoides.leucopygia	12	Low	FALSE	LC
Argya.rubiginosa	7	Non-forest	FALSE	LC
Kupeornis.rufocinctus	2	High	TRUE	NT
Turdoides.sharpei	11	Low	FALSE	LC
Turdus.abyssinicus	92	Medium	FALSE	LC
Turdus.pelios	61	Low	FALSE	LC
Turdus.roehli	2	Medium	TRUE	NT
Turdus.tephronotus	11	Non-forest	FALSE	LC
Turnix.sylvaticus	6	Non-forest	FALSE	LC
Turtur.abyssinicus	1	Medium	FALSE	LC
Turtur.afer	51	Medium	FALSE	LC
Turtur.chalcospilos	239	Medium	FALSE	LC
Turtur.tympanistria	197	Medium	FALSE	LC
Upupa.epops	334	Non-forest	FALSE	LC
Uraeginthus.bengalus	147	Non-forest	FALSE	LC
Uraeginthus.cyanocephalus	12	Non-forest	FALSE	LC
Urocolius.macrourus	151	Non-forest	FALSE	LC
Hemitesia.neumanni	3	High	TRUE	LC
Vanellus.armatus	41	Non-forest	FALSE	LC
Vanellus.coronatus	81	Non-forest	FALSE	LC
Vanellus.lugubris	7	Non-forest	FALSE	LC
Vanellus.melanopterus	19	Non-forest	FALSE	LC
Vanellus.senegallus	12	Non-forest	FALSE	LC
Vanellus.spinosus	34	Non-forest	FALSE	LC
Verreauxia.africana	1	High	FALSE	LC
Vidua.chalybeata	88	Non-forest	FALSE	LC
Vidua.fischeri	6	Non-forest	FALSE	LC
Vidua.funerea	1	Low	FALSE	LC
Vidua.hypocherina	1	Non-forest	FALSE	LC
Vidua.macroura	130	Non-forest	FALSE	LC
Vidua.paradisaea	11	Low	FALSE	LC
Zapornia.flavirostra	26	Non-forest	FALSE	LC
Zavattariornis.stresemanni	1	Non-forest	FALSE	EN
Zosterops.senegalensis	114	Low	FALSE	LC
Porphyrio.porphyrio	12	Non-forest	FALSE	LC
Acrocephalus.scirpaceus	25	Non-forest	FALSE	LC
Caprimulgus.pectoralis	3	Non-forest	FALSE	LC
Caprimulgus.poliocephalus	125	Medium	FALSE	LC
Chersomanes.albofasciata	1	Non-forest	FALSE	LC
Geokichla.piaggiae	6	High	FALSE	LC
Indicator.minor	44	Medium	FALSE	LC
Laniarius.aethiopicus	621	Medium	FALSE	LC
Laniarius.poensis	2	Medium	FALSE	LC
Lanius.collaris	500	Non-forest	FALSE	LC
Mirafra.javanica	4	Non-forest	FALSE	LC
Oenanthe.lugens	78	Non-forest	FALSE	LC
Ortygospiza.atricollis	5	Non-forest	FALSE	LC
Saxicola.torquatus	60	Low	FALSE	LC
Himantopus.himantopus	26	Non-forest	FALSE	LC
Cecropis.daurica	446	Low	FALSE	LC
Tyto.alba	39	Non-forest	FALSE	LC
Sylvia.curruca	1	Low	FALSE	LC
Butorides.striata	17	Low	FALSE	LC
Alethe.castanea	7	Medium	FALSE	LC
Anaplectes.leuconotos	179	Low	FALSE	LC
Anthoscopus.sylviella	0	Medium	FALSE	LC
Anthreptes.tephrolaemus	22	Medium	FALSE	LC
Apalis.flavida	223	Medium	FALSE	LC
Apalis.flavocincta	5	Medium	FALSE	LC
Apalis.porphyrolaema	54	High	FALSE	LC
Apalis.thoracica	7	Medium	FALSE	LC
Apus.barbatus	15	Medium	FALSE	LC
Ardea.brachyrhyncha	37	Low	FALSE	LC
Arizelocichla.striifacies	0	Medium	FALSE	LC
Arizelocichla.nigriceps	67	Medium	FALSE	LC
Atimastillas.flavigula	13	Low	FALSE	LC
Batis.erlangeri	8	Low	FALSE	LC
Batis.minor	1	Low	FALSE	LC
Batis.mixta	0	Medium	FALSE	LC
Bleda.ugandae	5	Medium	FALSE	LC
Bycanistes.sharpii	0	High	FALSE	LC
Calandrella.blanfordi	1	Non-forest	TRUE	LC
Camaroptera.brachyura	551	Low	FALSE	LC
Campethera.cailliautii	4	Medium	FALSE	LC
Campethera.taeniolaema	18	High	FALSE	LC
Charadrius.tricollaris	22	Non-forest	FALSE	LC
Ciconia.microscelis	8	Low	FALSE	LC
Cinnyris.habessinicus	4	Non-forest	FALSE	LC
Cinnyris.mediocris	70	Low	FALSE	LC
Cinnyris.usambaricus	7	Low	FALSE	NT
Cinnyris.melanogastrus	97	Low	FALSE	LC
Cinnyris.pulchellus	13	Low	FALSE	LC
Cisticola.lugubris	1	Non-forest	FALSE	LC
Cisticola.marginatus	486	Non-forest	FALSE	LC
Corythaixoides.leopoldi	1	Non-forest	FALSE	LC
Corythaixoides.personatus	1	Non-forest	FALSE	LC
Corythornis.cristatus	30	Low	FALSE	LC
Delichon.urbicum	249	Low	FALSE	LC
Euplectes.ardens	1	Low	FALSE	LC
Euplectes.laticauda	44	Low	FALSE	LC
Falco.ruficollis	1	Low	FALSE	LC
Gelochelidon.nilotica	11	Non-forest	FALSE	LC
Guttera.pucherani	0	Medium	FALSE	LC
Guttera.verreauxi	0	Medium	FALSE	LC
Gymnobucco.cinereiceps	34	Medium	FALSE	LC
Horizocerus.cassini	5	High	FALSE	LC
Horizocerus.granti	1	High	FALSE	LC
Illadopsis.rufipennis	1	Medium	FALSE	LC
Lagonosticta.larvata	0	Non-forest	FALSE	LC
Lophoceros.fasciatus	9	High	FALSE	LC
Lybius.leucocephalus	71	Non-forest	FALSE	LC
Mirafra.africana	96	Non-forest	FALSE	LC
Oenanthe.frenata	1	Non-forest	FALSE	LC
Oenanthe.oenanthe	13	Non-forest	FALSE	LC
Otus.senegalensis	3	Medium	FALSE	LC
Phyllastrephus.albigularis	4	Medium	FALSE	LC
Phylloscopus.collybita	9	Medium	FALSE	LC
Ploceus.nigerrimus	46	Low	FALSE	LC
Ploceus.nigricollis	50	Low	FALSE	LC
Pogoniulus.bilineatus	133	Medium	FALSE	LC
Ptyonoprogne.obsoleta	1	Non-forest	FALSE	LC
Ptyonoprogne.rufigula	103	Low	FALSE	LC
Riparia.paludicola	261	Non-forest	FALSE	LC
Stactolaema.leucotis	23	High	FALSE	LC
Stiphrornis.xanthogaster	5	Medium	FALSE	LC
Sylvia.abyssinica	34	High	FALSE	LC
Sylvia.atriceps	9	High	FALSE	LC
Sylvietta.leucopsis	10	Low	FALSE	LC
Sylvietta.leucophrys	18	Medium	FALSE	LC
Threskiornis.aethiopicus	97	Low	FALSE	LC
Trachyphonus.darnaudii	10	Non-forest	FALSE	LC
Trachylaemus.purpuratus	30	Medium	FALSE	LC
Treron.calvus	324	Medium	FALSE	LC
Trochocercus.bivittatus	6	Medium	FALSE	LC
Phyllanthus.bohndorffi	1	Medium	FALSE	LC
Zosterops.abyssinicus	6	Medium	FALSE	LC
Zosterops.flavilateralis	189	Medium	FALSE	LC
Zosterops.eurycricotus	3	Medium	FALSE	LC
Zosterops.kikuyuensis	64	Medium	FALSE	LC
Zosterops.mbuluensis	10	Medium	FALSE	LC
Zosterops.poliogastrus	6	Medium	FALSE	LC
Zosterops.winifredae	3	Medium	FALSE	VU

## Sheet: WesternGhatsSriLanka
Species	N_obs	Forest_Dependency	Endemic_Hotspot	RedList
Accipiter.badius	683	Medium	FALSE	LC
Accipiter.nisus	15	Medium	FALSE	LC
Accipiter.trivirgatus	82	High	FALSE	LC
Accipiter.virgatus	21	High	FALSE	LC
Acridotheres.fuscus	644	Medium	FALSE	LC
Acridotheres.ginginianus	12	Non-forest	FALSE	LC
Acridotheres.tristis	1597	Low	FALSE	LC
Acrocephalus.agricola	23	Non-forest	FALSE	LC
Acrocephalus.dumetorum	786	Medium	FALSE	LC
Acrocephalus.stentoreus	82	Low	FALSE	LC
Actitis.hypoleucos	542	Low	FALSE	LC
Aegithina.nigrolutea	1	Non-forest	FALSE	LC
Aegithina.tiphia	968	Medium	FALSE	LC
Aerodramus.unicolor	296	Low	FALSE	LC
Aethopyga.vigorsii	55	Medium	FALSE	LC
Agropsar.sturninus	1	Low	FALSE	LC
Alauda.gulgula	65	Non-forest	FALSE	LC
Alcedo.atthis	522	Low	FALSE	LC
Alcedo.meninting	22	Low	FALSE	LC
Alcippe.poioicephala	199	Medium	FALSE	LC
Amandava.amandava	63	Low	FALSE	LC
Amaurornis.phoenicurus	608	Low	FALSE	LC
Ammomanes.phoenicura	43	Non-forest	FALSE	LC
Anas.acuta	103	Non-forest	FALSE	LC
Anas.crecca	81	Non-forest	FALSE	LC
Anas.poecilorhyncha	534	Non-forest	FALSE	LC
Anastomus.oscitans	374	Non-forest	FALSE	LC
Anhinga.melanogaster	240	Low	FALSE	NT
Anser.anser	3	Non-forest	FALSE	LC
Anser.indicus	22	Non-forest	FALSE	LC
Anthracoceros.coronatus	156	High	FALSE	NT
Anthus.campestris	10	Non-forest	FALSE	LC
Anthus.cervinus	1	Non-forest	FALSE	LC
Anthus.godlewskii	13	Non-forest	FALSE	LC
Anthus.hodgsoni	16	Low	FALSE	LC
Anthus.nilghiriensis	18	Non-forest	TRUE	VU
Anthus.richardi	5	Non-forest	FALSE	LC
Anthus.rufulus	368	Non-forest	FALSE	LC
Anthus.similis	2	Non-forest	FALSE	LC
Anthus.trivialis	70	Medium	FALSE	LC
Apus.affinis	286	Low	FALSE	LC
Tachymarptis.melba	101	Low	FALSE	LC
Aquila.fasciata	58	Low	FALSE	LC
Aquila.heliaca	2	Medium	FALSE	VU
Aquila.nipalensis	10	Non-forest	FALSE	EN
Aquila.rapax	5	Low	FALSE	LC
Arachnothera.longirostra	131	Medium	FALSE	LC
Ardea.alba	449	Non-forest	FALSE	LC
Ardea.cinerea	501	Low	FALSE	LC
Ardea.purpurea	355	Low	FALSE	LC
Ardeola.grayii	1203	Low	FALSE	LC
Artamus.fuscus	257	Low	FALSE	LC
Arundinax.aedon	22	Non-forest	FALSE	LC
Asio.flammeus	4	Non-forest	FALSE	LC
Heteroglaux.blewitti	7	High	FALSE	EN
Athene.brama	169	Non-forest	FALSE	LC
Aviceda.jerdoni	2	Medium	FALSE	LC
Aviceda.leuphotes	12	Medium	FALSE	LC
Aythya.ferina	5	Non-forest	FALSE	VU
Aythya.fuligula	2	Non-forest	FALSE	LC
Aythya.nyroca	1	Non-forest	FALSE	NT
Batrachostomus.moniliger	50	Medium	FALSE	LC
Brachypodius.priocephalus	98	Medium	FALSE	NT
Bubo.nipalensis	8	High	FALSE	LC
Bubulcus.ibis	1067	Low	FALSE	LC
Burhinus.indicus	4	Non-forest	FALSE	LC
Butastur.teesa	80	Non-forest	FALSE	LC
Buteo.buteo	16	Low	FALSE	LC
Buteo.rufinus	2	Low	FALSE	LC
Cacomantis.passerinus	102	Low	FALSE	LC
Cacomantis.sonneratii	58	Medium	FALSE	LC
Calandrella.dukhunensis	3	Non-forest	FALSE	LC
Calidris.alba	1	Non-forest	FALSE	LC
Calidris.alpina	1	Non-forest	FALSE	LC
Calidris.ferruginea	8	Non-forest	FALSE	NT
Calidris.minuta	130	Non-forest	FALSE	LC
Calidris.pugnax	23	Non-forest	FALSE	LC
Calidris.temminckii	68	Non-forest	FALSE	LC
Caprimulgus.affinis	6	Low	FALSE	LC
Caprimulgus.asiaticus	25	Low	FALSE	LC
Caprimulgus.atripennis	97	Medium	FALSE	LC
Caprimulgus.indicus	18	Medium	FALSE	LC
Carpodacus.erythrinus	111	Low	FALSE	LC
Cecropis.hyperythra	114	Low	TRUE	LC
Centropus.chlororhynchos	20	High	TRUE	VU
Centropus.sinensis	1321	Low	FALSE	LC
Ceryle.rudis	143	Low	FALSE	LC
Chalcophaps.indica	312	Medium	FALSE	LC
Charadrius.dubius	333	Low	FALSE	LC
Charadrius.leschenaultii	1	Non-forest	FALSE	LC
Charadrius.mongolus	12	Low	FALSE	LC
Chlidonias.hybrida	162	Non-forest	FALSE	LC
Chlidonias.leucopterus	1	Non-forest	FALSE	LC
Chloropsis.aurifrons	505	Medium	FALSE	LC
Chloropsis.jerdoni	299	Low	FALSE	LC
Larus.brunnicephalus	18	Non-forest	FALSE	LC
Larus.genei	3	Non-forest	FALSE	LC
Larus.ridibundus	12	Non-forest	FALSE	LC
Chrysocolaptes.festivus	20	Medium	FALSE	LC
Chrysocolaptes.guttacristatus	323	Medium	FALSE	LC
Chrysocolaptes.stricklandi	28	Medium	TRUE	LC
Chrysomma.sinense	155	Non-forest	FALSE	LC
Ciconia.nigra	3	Non-forest	FALSE	LC
Cinnyris.asiaticus	1000	Low	FALSE	LC
Cinnyris.lotenius	363	Low	FALSE	LC
Circaetus.gallicus	65	Low	FALSE	LC
Circus.aeruginosus	126	Non-forest	FALSE	LC
Circus.macrourus	29	Low	FALSE	NT
Circus.pygargus	37	Non-forest	FALSE	LC
Cisticola.juncidis	116	Non-forest	FALSE	LC
Clamator.coromandus	2	Medium	FALSE	LC
Clamator.jacobinus	130	Non-forest	FALSE	LC
Clanga.clanga	24	Medium	FALSE	VU
Clanga.hastata	17	Medium	FALSE	VU
Columba.elphinstonii	52	High	FALSE	VU
Columba.livia	913	Non-forest	FALSE	LC
Columba.torringtoniae	13	Medium	TRUE	VU
Saxicoloides.fulicatus	751	Non-forest	FALSE	LC
Kittacincla.malabarica	186	Medium	FALSE	LC
Copsychus.saularis	1254	Medium	FALSE	LC
Coracias.garrulus	6	Low	FALSE	LC
Coracina.macei	161	Medium	FALSE	LC
Corvus.macrorhynchos	1571	Medium	FALSE	LC
Corvus.splendens	1514	Non-forest	FALSE	LC
Coturnix.coromandelica	6	Non-forest	FALSE	LC
Coturnix.coturnix	2	Non-forest	FALSE	LC
Cuculus.canorus	12	Medium	FALSE	LC
Cuculus.micropterus	38	Medium	FALSE	LC
Culicicapa.ceylonensis	118	Medium	FALSE	LC
Cyornis.pallidipes	103	Medium	TRUE	LC
Cyornis.rubeculoides	55	Low	FALSE	LC
Cypsiurus.balasiensis	819	Low	FALSE	LC
Dendrocitta.leucogastra	98	Medium	FALSE	LC
Dendrocitta.vagabunda	842	Medium	FALSE	LC
Dendrocygna.javanica	217	Low	FALSE	LC
Dendronanthus.indicus	133	Medium	FALSE	LC
Dicaeum.agile	187	Medium	FALSE	LC
Dicaeum.concolor	310	Medium	FALSE	LC
Dicaeum.erythrorhynchos	712	Medium	FALSE	LC
Dicaeum.vincens	28	High	TRUE	NT
Dicrurus.aeneus	422	Medium	FALSE	LC
Dicrurus.caerulescens	544	Medium	FALSE	LC
Dicrurus.leucophaeus	600	Low	FALSE	LC
Dicrurus.lophorinus	43	Medium	TRUE	LC
Dicrurus.macrocercus	1275	Non-forest	FALSE	LC
Dicrurus.paradiseus	660	Medium	FALSE	LC
Dinopium.javanense	23	Medium	FALSE	LC
Dryocopus.javensis	73	High	FALSE	LC
Ducula.aenea	294	Medium	FALSE	LC
Dumetia.hyperythra	198	Non-forest	FALSE	LC
Egretta.garzetta	898	Non-forest	FALSE	LC
Egretta.gularis	18	Low	FALSE	LC
Elanus.caeruleus	227	Non-forest	FALSE	LC
Elaphrornis.palliseri	6	Low	TRUE	NT
Emberiza.bruniceps	9	Non-forest	FALSE	LC
Emberiza.buchanani	7	Non-forest	FALSE	LC
Emberiza.lathami	11	Non-forest	FALSE	LC
Emberiza.melanocephala	15	Non-forest	FALSE	LC
Eremopterix.griseus	115	Non-forest	FALSE	LC
Esacus.recurvirostris	16	Non-forest	FALSE	NT
Eudynamys.scolopaceus	1044	Medium	FALSE	LC
Eumyias.albicaudatus	65	Medium	TRUE	LC
Eumyias.sordidus	7	Medium	TRUE	NT
Eumyias.thalassinus	132	Medium	FALSE	LC
Euodice.malabarica	175	Low	FALSE	LC
Eurystomus.orientalis	14	Medium	FALSE	LC
Falco.amurensis	14	Low	FALSE	LC
Falco.jugger	1	Non-forest	FALSE	NT
Falco.naumanni	5	Non-forest	FALSE	LC
Falco.peregrinus	40	Low	FALSE	LC
Falco.tinnunculus	166	Low	FALSE	LC
Ficedula.albicilla	27	Medium	FALSE	LC
Ficedula.nigrorufa	54	Low	TRUE	LC
Ficedula.parva	87	Medium	FALSE	LC
Ficedula.ruficauda	62	Medium	FALSE	LC
Ficedula.subrubra	30	Medium	FALSE	VU
Ficedula.superciliaris	4	Medium	FALSE	LC
Francolinus.pictus	26	Non-forest	FALSE	LC
Francolinus.pondicerianus	562	Non-forest	FALSE	LC
Fulica.atra	318	Non-forest	FALSE	LC
Galerida.cristata	1	Non-forest	FALSE	LC
Galerida.deva	12	Non-forest	FALSE	LC
Galerida.malabarica	128	Non-forest	FALSE	LC
Gallicrex.cinerea	15	Non-forest	FALSE	LC
Gallinago.gallinago	38	Low	FALSE	LC
Gallinago.stenura	29	Low	FALSE	LC
Gallinula.chloropus	170	Non-forest	FALSE	LC
Galloperdix.bicalcarata	18	High	TRUE	LC
Galloperdix.spadicea	93	Non-forest	FALSE	LC
Gallus.lafayettii	49	Low	TRUE	LC
Gallus.sonneratii	670	Medium	FALSE	LC
Garrulax.cinereifrons	20	High	TRUE	VU
Geokichla.citrina	262	Medium	FALSE	LC
Geokichla.spiloptera	42	Medium	TRUE	NT
Geokichla.wardii	26	High	FALSE	LC
Glareola.lactea	63	Non-forest	FALSE	LC
Glaucidium.castanotum	24	High	TRUE	NT
Glaucidium.radiatum	68	Medium	FALSE	LC
Gorsachius.melanolophus	14	Non-forest	FALSE	LC
Gracula.indica	317	Medium	FALSE	LC
Gracula.ptilogenys	28	High	TRUE	NT
Gymnoris.xanthocollis	159	Low	FALSE	LC
Gyps.bengalensis	7	Low	FALSE	CR
Gyps.indicus	13	Low	FALSE	CR
Halcyon.pileata	5	Medium	FALSE	LC
Halcyon.smyrnensis	1500	Low	FALSE	LC
Icthyophaga.humilis	5	Non-forest	FALSE	NT
Icthyophaga.ichthyaetus	4	Non-forest	FALSE	NT
Haliaeetus.leucogaster	40	Non-forest	FALSE	LC
Haliastur.indus	716	Low	FALSE	LC
Harpactes.fasciatus	174	High	FALSE	LC
Hemicircus.canente	112	High	FALSE	LC
Hemiprocne.coronata	185	Medium	FALSE	LC
Hemipus.picatus	165	Medium	FALSE	LC
Hieraaetus.pennatus	111	Medium	FALSE	LC
Hierococcyx.sparverioides	1	Medium	FALSE	LC
Hierococcyx.varius	390	Medium	FALSE	LC
Hirundapus.giganteus	53	Medium	FALSE	LC
Hirundo.rustica	700	Non-forest	FALSE	LC
Hirundo.smithii	173	Non-forest	FALSE	LC
Hydrophasianus.chirurgus	82	Non-forest	FALSE	LC
Hypothymis.azurea	336	Medium	FALSE	LC
Hypsipetes.ganeesa	231	Medium	FALSE	LC
Garrulax.delesserti	5	High	FALSE	LC
Larus.ichthyaetus	3	Non-forest	FALSE	LC
Ictinaetus.malaiensis	206	High	FALSE	LC
Iduna.caligata	152	Non-forest	FALSE	LC
Iduna.rama	36	Non-forest	FALSE	LC
Acritillas.indica	514	Medium	FALSE	LC
Ixobrychus.cinnamomeus	31	Low	FALSE	LC
Ixobrychus.flavicollis	13	Medium	FALSE	LC
Ixobrychus.sinensis	28	Low	FALSE	LC
Jynx.torquilla	3	Low	FALSE	LC
Ketupa.zeylonensis	54	Medium	FALSE	LC
Lalage.melanoptera	292	Medium	FALSE	LC
Lanius.cristatus	483	Low	FALSE	LC
Lanius.excubitor	3	Low	FALSE	LC
Lanius.schach	354	Low	FALSE	LC
Lanius.vittatus	153	Non-forest	FALSE	LC
Larus.fuscus	1	Non-forest	FALSE	LC
Larvivora.brunnea	102	Medium	FALSE	LC
Leiopicus.mahrattensis	93	Low	FALSE	LC
Leptocoma.minima	363	Medium	TRUE	LC
Leptocoma.zeylonica	1224	Medium	FALSE	LC
Leptoptilos.javanicus	6	Medium	FALSE	VU
Lewinia.striata	11	Low	FALSE	LC
Limosa.limosa	58	Non-forest	FALSE	NT
Locustella.naevia	1	Non-forest	FALSE	LC
Lonchura.kelaarti	158	Low	FALSE	LC
Lonchura.malacca	200	Non-forest	FALSE	LC
Lonchura.punctulata	425	Low	FALSE	LC
Lonchura.striata	306	Low	FALSE	LC
Lophotriorchis.kienerii	41	High	FALSE	LC
Loriculus.beryllinus	128	Non-forest	TRUE	LC
Loriculus.vernalis	537	Medium	FALSE	LC
Cyanecula.svecica	15	Low	FALSE	LC
Lyncornis.macrotis	3	Medium	FALSE	LC
Mareca.penelope	15	Non-forest	FALSE	LC
Mareca.strepera	14	Non-forest	FALSE	LC
Merops.apiaster	14	Low	FALSE	LC
Merops.leschenaulti	357	Medium	FALSE	LC
Merops.persicus	2	Low	FALSE	LC
Merops.philippinus	409	Low	FALSE	LC
Metopidius.indicus	115	Non-forest	FALSE	LC
Microcarbo.niger	971	Low	FALSE	LC
Micropternus.brachyurus	116	Medium	FALSE	LC
Milvus.migrans	644	Low	FALSE	LC
Mirafra.affinis	396	Low	FALSE	LC
Mirafra.erythroptera	26	Non-forest	FALSE	LC
Trochalopteron.cachinnans	43	High	TRUE	EN
Trochalopteron.fairbanki	29	Low	TRUE	NT
Monticola.cinclorhyncha	116	Medium	FALSE	LC
Monticola.solitarius	54	Non-forest	FALSE	LC
Motacilla.alba	64	Non-forest	FALSE	LC
Motacilla.cinerea	513	Non-forest	FALSE	LC
Motacilla.citreola	14	Non-forest	FALSE	LC
Motacilla.flava	431	Non-forest	FALSE	LC
Motacilla.maderaspatensis	660	Non-forest	FALSE	LC
Muscicapa.dauurica	338	Medium	FALSE	LC
Muscicapa.muttui	160	High	FALSE	LC
Mycteria.leucocephala	323	Non-forest	FALSE	NT
Myophonus.blighi	4	High	TRUE	EN
Myophonus.horsfieldii	302	Medium	FALSE	LC
Neophron.percnopterus	12	Non-forest	FALSE	EN
Nettapus.coromandelianus	58	Non-forest	FALSE	LC
Ninox.scutulata	23	Medium	FALSE	LC
Numenius.arquata	4	Low	FALSE	NT
Numenius.phaeopus	5	Low	FALSE	LC
Nycticorax.nycticorax	133	Low	FALSE	LC
Nyctyornis.athertoni	99	High	FALSE	LC
Ocyceros.birostris	126	Medium	FALSE	LC
Ocyceros.gingalensis	66	High	TRUE	LC
Ocyceros.griseus	395	High	FALSE	LC
Oriolus.chinensis	43	Medium	FALSE	LC
Oriolus.kundoo	631	High	FALSE	LC
Oriolus.xanthornus	571	Medium	FALSE	LC
Orthotomus.sutorius	1076	Low	FALSE	LC
Otus.bakkamoena	34	Medium	FALSE	LC
Otus.sunia	16	Medium	FALSE	LC
Otus.thilohoffmanni	9	High	TRUE	EN
Pandion.haliaetus	39	Low	FALSE	LC
Passer.domesticus	668	Low	FALSE	LC
Pastor.roseus	117	Non-forest	FALSE	LC
Pavo.cristatus	1005	Medium	FALSE	LC
Pelargopsis.capensis	189	Medium	FALSE	LC
Pelecanus.philippensis	180	Medium	FALSE	NT
Pellorneum.fuscocapillus	25	Medium	TRUE	LC
Pellorneum.ruficeps	336	Medium	FALSE	LC
Perdicula.argoondah	3	Non-forest	FALSE	LC
Perdicula.asiatica	98	Low	FALSE	LC
Perdicula.erythrorhyncha	19	Non-forest	FALSE	LC
Pericrocotus.cinnamomeus	359	Medium	FALSE	LC
Pernis.ptilorhynchus	390	Medium	FALSE	LC
Petrochelidon.fluvicola	82	Non-forest	FALSE	LC
Phaenicophaeus.pyrrhocephalus	14	High	TRUE	VU
Phaenicophaeus.viridirostris	299	Medium	FALSE	LC
Phalacrocorax.carbo	127	Low	FALSE	LC
Phalacrocorax.fuscicollis	375	Low	FALSE	LC
Phalaropus.lobatus	1	Non-forest	FALSE	LC
Phodilus.assimilis	5	Medium	FALSE	LC
Phoenicopterus.roseus	4	Non-forest	FALSE	LC
Phoenicurus.ochruros	8	Non-forest	FALSE	LC
Phylloscopus.fuscatus	1	Low	FALSE	LC
Phylloscopus.griseolus	28	Low	FALSE	LC
Phylloscopus.humei	12	Medium	FALSE	LC
Phylloscopus.magnirostris	60	Medium	FALSE	LC
Phylloscopus.nitidus	181	Medium	FALSE	LC
Phylloscopus.occipitalis	74	Medium	FALSE	LC
Phylloscopus.trochiloides	415	Medium	FALSE	LC
Phylloscopus.tytleri	25	Medium	FALSE	NT
Picumnus.innominatus	26	High	FALSE	LC
Picus.chlorolophus	156	Medium	FALSE	LC
Picus.xanthopygaeus	120	High	FALSE	LC
Pitta.brachyura	227	Medium	FALSE	LC
Platalea.leucorodia	94	Low	FALSE	LC
Plegadis.falcinellus	219	Non-forest	FALSE	LC
Ploceus.benghalensis	4	Non-forest	FALSE	LC
Ploceus.manyar	5	Non-forest	FALSE	LC
Ploceus.philippinus	165	Low	FALSE	LC
Pluvialis.fulva	17	Low	FALSE	LC
Pluvialis.squatarola	1	Non-forest	FALSE	LC
Podiceps.cristatus	3	Non-forest	FALSE	LC
Pomatorhinus.horsfieldii	267	Medium	FALSE	LC
Pomatorhinus.melanurus	44	Medium	TRUE	LC
Prinia.buchanani	3	Low	FALSE	LC
Prinia.gracilis	1	Low	FALSE	LC
Prinia.hodgsonii	292	Medium	FALSE	LC
Prinia.inornata	371	Low	FALSE	LC
Prinia.socialis	706	Low	FALSE	LC
Prinia.sylvatica	138	Non-forest	FALSE	LC
Pseudibis.papillosa	123	Non-forest	FALSE	LC
Psilopogon.flavifrons	86	Medium	TRUE	LC
Psilopogon.haemacephalus	800	Medium	FALSE	LC
Psilopogon.malabaricus	278	Medium	FALSE	LC
Psilopogon.rubricapillus	75	Medium	TRUE	LC
Psilopogon.viridis	855	Medium	FALSE	LC
Psilopogon.zeylanicus	523	Medium	FALSE	LC
Psittacula.calthrapae	55	Medium	TRUE	LC
Psittacula.columboides	478	Medium	FALSE	LC
Psittacula.cyanocephala	600	Medium	FALSE	LC
Psittacula.eupatria	80	Medium	FALSE	NT
Psittacula.krameri	1156	Medium	FALSE	LC
Pterocles.exustus	1	Non-forest	FALSE	LC
Pterocles.indicus	1	Low	FALSE	LC
Ptyonoprogne.concolor	160	Non-forest	FALSE	LC
Ptyonoprogne.rupestris	6	Non-forest	FALSE	LC
Pycnonotus.cafer	1528	Medium	FALSE	LC
Pycnonotus.jocosus	1341	Low	FALSE	LC
Pycnonotus.leucotis	8	Low	FALSE	LC
Pycnonotus.luteolus	691	Low	FALSE	LC
Pycnonotus.penicillatus	34	Medium	TRUE	NT
Pycnonotus.xantholaemus	21	Medium	FALSE	VU
Rallina.eurizonoides	7	Medium	FALSE	LC
Recurvirostra.avosetta	5	Non-forest	FALSE	LC
Rhipidura.albogularis	125	Medium	FALSE	LC
Rhipidura.aureola	86	Low	FALSE	LC
Rhopocichla.atriceps	194	Low	FALSE	LC
Riparia.chinensis	1	Non-forest	FALSE	LC
Rostratula.benghalensis	35	Non-forest	FALSE	LC
Pycnonotus.gularis	267	Medium	FALSE	LC
Pycnonotus.melanicterus	63	Medium	TRUE	LC
Sarcogyps.calvus	6	Medium	FALSE	CR
Sarkidiornis.melanotos	15	Non-forest	FALSE	LC
Saxicola.caprata	853	Non-forest	FALSE	LC
Schoenicola.platyurus	3	Non-forest	FALSE	VU
Scolopax.rusticola	1	Medium	FALSE	LC
Myiomela.albiventris	10	High	TRUE	EN
Myiomela.major	25	High	TRUE	EN
Sitta.castanea	26	Medium	FALSE	LC
Sitta.frontalis	249	High	FALSE	LC
Spatula.clypeata	149	Non-forest	FALSE	LC
Spatula.querquedula	182	Non-forest	FALSE	LC
Spilornis.cheela	634	Medium	FALSE	LC
Sterna.acuticauda	2	Non-forest	FALSE	EN
Sterna.aurantia	167	Non-forest	FALSE	NT
Sternula.albifrons	6	Non-forest	FALSE	LC
Streptopelia.orientalis	117	Medium	FALSE	LC
Spilopelia.senegalensis	527	Non-forest	FALSE	LC
Streptopelia.tranquebarica	8	Medium	FALSE	LC
Strix.leptogrammica	47	High	FALSE	LC
Strix.ocellata	25	Medium	FALSE	LC
Sturnia.pagodarum	210	Low	FALSE	LC
Sturnornis.albofrontatus	14	High	TRUE	VU
Surniculus.dicruroides	27	Medium	FALSE	LC
Sylvia.nana	1	Non-forest	FALSE	LC
Taccocua.leschenaultii	56	Medium	FALSE	LC
Tachybaptus.ruficollis	338	Non-forest	FALSE	LC
Tadorna.ferruginea	8	Non-forest	FALSE	LC
Tephrodornis.affinis	3	Medium	TRUE	LC
Tephrodornis.pondicerianus	332	Medium	FALSE	LC
Tephrodornis.sylvicola	115	Medium	FALSE	LC
Terpsiphone.paradisi	656	Low	FALSE	LC
Thalasseus.bengalensis	1	Non-forest	FALSE	LC
Thalasseus.bergii	2	Non-forest	FALSE	LC
Threskiornis.melanocephalus	374	Low	FALSE	NT
Treron.affinis	281	High	FALSE	LC
Treron.bicinctus	36	Medium	FALSE	LC
Treron.phoenicopterus	92	Medium	FALSE	LC
Treron.pompadora	82	High	TRUE	LC
Tringa.erythropus	20	Low	FALSE	LC
Tringa.glareola	383	Low	FALSE	LC
Tringa.nebularia	163	Low	FALSE	LC
Tringa.ochropus	272	Medium	FALSE	LC
Tringa.stagnatilis	97	Non-forest	FALSE	LC
Tringa.totanus	21	Non-forest	FALSE	LC
Turdoides.affinis	966	Non-forest	FALSE	LC
Argya.malcolmi	166	Non-forest	FALSE	LC
Turdoides.rufescens	65	Medium	TRUE	NT
Argya.subrufa	82	Medium	FALSE	LC
Turdus.obscurus	1	High	FALSE	LC
Turdus.simillimus	232	Medium	FALSE	LC
Turdus.unicolor	3	Medium	FALSE	LC
Turnix.suscitator	23	Low	FALSE	LC
Turnix.tanki	2	Low	FALSE	LC
Upupa.epops	388	Non-forest	FALSE	LC
Urocissa.ornata	26	High	TRUE	VU
Vanellus.cinereus	2	Non-forest	FALSE	LC
Vanellus.indicus	1084	Non-forest	FALSE	LC
Vanellus.malabaricus	55	Non-forest	FALSE	LC
Xenus.cinereus	5	Low	FALSE	LC
Picoides.nanus	192	Medium	FALSE	LC
Zapornia.akool	1	Non-forest	FALSE	LC
Zapornia.fusca	35	Non-forest	FALSE	LC
Zapornia.pusilla	10	Non-forest	FALSE	LC
Zoonavena.sylvatica	44	Medium	FALSE	LC
Zosterops.ceylonensis	43	High	TRUE	LC
Zosterops.palpebrosus	437	Medium	FALSE	LC
Apus.pacificus	2	Low	FALSE	LC
Nisaetus.cirrhatus	203	Low	FALSE	LC
Parus.major	307	Medium	FALSE	LC
Pericrocotus.flammeus	572	Medium	FALSE	LC
Porphyrio.porphyrio	303	Non-forest	FALSE	LC
Saxicola.torquatus	94	Low	FALSE	LC
Ceyx.erithaca	28	Medium	FALSE	LC
Himantopus.himantopus	291	Non-forest	FALSE	LC
Cecropis.daurica	621	Low	FALSE	LC
Phylloscopus.affinis	99	Low	FALSE	LC
Tyto.alba	9	Non-forest	FALSE	LC
Hirundo.javanica	45	Low	FALSE	LC
Machlolophus.xanthogenys	167	Medium	FALSE	LC
Nisaetus.nipalensis	12	High	FALSE	LC
Sturnia.malabarica	402	Low	FALSE	LC
Sylvia.curruca	106	Low	FALSE	LC
Argya.caudata	3	Non-forest	FALSE	LC
Zoothera.aurea	16	Medium	FALSE	LC
Butorides.striata	40	Low	FALSE	LC
Ardea.intermedia	486	Low	FALSE	LC
Charadrius.alexandrinus	25	Non-forest	FALSE	LC
Ciconia.episcopus	161	Low	FALSE	VU
Coracias.benghalensis	565	Low	FALSE	LC
Cyornis.tickelliae	424	Medium	FALSE	LC
Delichon.urbicum	3	Low	FALSE	LC
Dicrurus.hottentottus	26	Medium	FALSE	LC
Dinopium.benghalense	675	Medium	FALSE	LC
Dinopium.psarodes	78	Medium	TRUE	LC
Ducula.cuprea	60	High	FALSE	LC
Falco.chicquera	11	Low	FALSE	NT
Gelochelidon.nilotica	26	Non-forest	FALSE	LC
Gracupica.contra	60	Non-forest	FALSE	LC
Irena.puella	272	High	FALSE	LC
Merops.orientalis	1176	Low	FALSE	LC
Pericrocotus.erythropygius	4	Non-forest	FALSE	LC
Phylloscopus.tristis	18	Medium	FALSE	LC
Spilopelia.suratensis	1513	Medium	FALSE	LC
Streptopelia.decaocto	337	Non-forest	FALSE	LC
Turdoides.somervillei	78	Non-forest	FALSE	LC
Turdoides.striata	351	Non-forest	FALSE	LC

## Sheet: IndoBurma
Species	N_obs	Forest_Dependency	Endemic_Hotspot	RedList
Abroscopus.albogularis	8	Medium	FALSE	LC
Abroscopus.schisticeps	2	High	FALSE	LC
Abroscopus.superciliaris	91	Medium	FALSE	LC
Accipiter.badius	128	Medium	FALSE	LC
Accipiter.gentilis	2	High	FALSE	LC
Accipiter.gularis	64	Low	FALSE	LC
Accipiter.nisus	13	Medium	FALSE	LC
Accipiter.soloensis	35	Low	FALSE	LC
Accipiter.trivirgatus	167	High	FALSE	LC
Accipiter.virgatus	83	High	FALSE	LC
Acridotheres.albocinctus	2	Non-forest	TRUE	LC
Acridotheres.cristatellus	461	Non-forest	FALSE	LC
Acridotheres.fuscus	68	Medium	FALSE	LC
Acridotheres.ginginianus	6	Non-forest	FALSE	LC
Acridotheres.grandis	781	Non-forest	TRUE	LC
Acridotheres.tristis	1186	Low	FALSE	LC
Acrocephalus.agricola	2	Non-forest	FALSE	LC
Acrocephalus.bistrigiceps	319	Non-forest	FALSE	LC
Acrocephalus.orientalis	355	Non-forest	FALSE	LC
Acrocephalus.stentoreus	10	Low	FALSE	LC
Acrocephalus.tangorum	11	Non-forest	FALSE	VU
Actenoides.concretus	12	High	FALSE	NT
Siva.cyanouroptera	269	Medium	FALSE	LC
Actinodura.egertoni	6	Medium	FALSE	LC
Actinodura.sodangorum	3	Medium	TRUE	NT
Chrysominla.strigula	50	Medium	FALSE	LC
Actitis.hypoleucos	411	Low	FALSE	LC
Aegithina.lafresnayei	107	High	TRUE	LC
Aegithina.tiphia	403	Medium	FALSE	LC
Aegithina.viridissima	60	High	FALSE	NT
Aerodramus.brevirostris	62	Low	FALSE	LC
Aethopyga.gouldiae	157	Medium	FALSE	LC
Aethopyga.ignicauda	8	Low	FALSE	LC
Aethopyga.nipalensis	60	Medium	FALSE	LC
Aethopyga.saturata	165	Low	FALSE	LC
Aethopyga.siparaja	117	Medium	FALSE	LC
Aethopyga.temminckii	1	Medium	FALSE	LC
Agropsar.philippensis	3	Low	FALSE	LC
Agropsar.sturninus	14	Low	FALSE	LC
Aix.galericulata	3	Medium	FALSE	LC
Alauda.arvensis	14	Non-forest	FALSE	LC
Alauda.gulgula	53	Non-forest	FALSE	LC
Alcedo.atthis	635	Low	FALSE	LC
Alcedo.meninting	21	Low	FALSE	LC
Alcippe.brunneicauda	9	Medium	FALSE	NT
Alcippe.grotei	12	Medium	TRUE	LC
Alcippe.nipalensis	2	Medium	FALSE	LC
Alcippe.peracensis	34	High	FALSE	LC
Alcippe.poioicephala	81	Medium	FALSE	LC
Alophoixus.finschii	2	Medium	FALSE	NT
Alophoixus.flaveolus	11	Medium	FALSE	LC
Alophoixus.phaeocephalus	11	Medium	FALSE	LC
Amandava.amandava	71	Low	FALSE	LC
Amaurornis.cinerea	65	Low	FALSE	LC
Amaurornis.phoenicurus	720	Low	FALSE	LC
Ampeliceps.coronatus	20	High	TRUE	LC
Anas.acuta	48	Non-forest	FALSE	LC
Anas.albogularis	21	Medium	TRUE	VU
Anas.crecca	121	Non-forest	FALSE	LC
Anas.platyrhynchos	5	Non-forest	FALSE	LC
Anas.poecilorhyncha	213	Non-forest	FALSE	LC
Anas.zonorhyncha	11	Non-forest	FALSE	LC
Anastomus.oscitans	577	Non-forest	FALSE	LC
Anhinga.melanogaster	257	Low	FALSE	NT
Anorrhinus.galeritus	10	High	FALSE	LC
Anorrhinus.tickelli	32	High	TRUE	NT
Anser.albifrons	4	Non-forest	FALSE	LC
Anser.anser	6	Non-forest	FALSE	LC
Anser.indicus	18	Non-forest	FALSE	LC
Anthipes.monileger	30	Medium	FALSE	LC
Anthipes.solitaris	28	Medium	FALSE	LC
Anthracoceros.albirostris	195	Medium	FALSE	LC
Anthracoceros.malayanus	1	High	FALSE	NT
Anthreptes.rhodolaemus	13	Medium	FALSE	NT
Anthreptes.simplex	31	Medium	FALSE	LC
Anthus.cervinus	172	Non-forest	FALSE	LC
Anthus.godlewskii	2	Non-forest	FALSE	LC
Anthus.gustavi	2	Medium	FALSE	LC
Anthus.hodgsoni	317	Low	FALSE	LC
Anthus.richardi	239	Non-forest	FALSE	LC
Anthus.roseatus	20	Non-forest	FALSE	LC
Anthus.rubescens	18	Non-forest	FALSE	LC
Anthus.rufulus	430	Non-forest	FALSE	LC
Antigone.antigone	4	Non-forest	FALSE	VU
Aplonis.panayensis	59	Medium	FALSE	LC
Apus.acuticauda	2	Medium	FALSE	VU
Apus.apus	1	Low	FALSE	LC
Apus.nipalensis	377	Low	FALSE	LC
Aquila.fasciata	6	Low	FALSE	LC
Aquila.heliaca	12	Medium	FALSE	VU
Arachnothera.chrysogenys	30	Medium	FALSE	LC
Arachnothera.crassirostris	2	Medium	FALSE	LC
Arachnothera.flavigaster	30	Medium	FALSE	LC
Arachnothera.hypogrammica	47	Medium	FALSE	LC
Arachnothera.longirostra	191	Medium	FALSE	LC
Arachnothera.magna	199	Medium	FALSE	LC
Arachnothera.modesta	56	Medium	FALSE	LC
Arachnothera.robusta	1	Medium	FALSE	LC
Arborophila.atrogularis	1	Medium	FALSE	NT
Arborophila.brunneopectus	34	High	TRUE	LC
Arborophila.cambodiana	6	High	TRUE	LC
Arborophila.chloropus	56	High	TRUE	LC
Arborophila.rufogularis	46	Medium	FALSE	LC
Ardea.alba	811	Non-forest	FALSE	LC
Ardea.cinerea	677	Low	FALSE	LC
Ardea.purpurea	392	Low	FALSE	LC
Ardeola.bacchus	981	Low	FALSE	LC
Ardeola.grayii	60	Low	FALSE	LC
Ardeola.speciosa	137	Low	FALSE	LC
Arenaria.interpres	3	Non-forest	FALSE	LC
Argusianus.argus	5	High	FALSE	NT
Artamus.fuscus	347	Low	FALSE	LC
Artamus.leucoryn	4	Low	FALSE	LC
Arundinax.aedon	157	Non-forest	FALSE	LC
Athene.brama	47	Non-forest	FALSE	LC
Aviceda.jerdoni	22	Medium	FALSE	LC
Aviceda.leuphotes	66	Medium	FALSE	LC
Aythya.baeri	2	Non-forest	FALSE	CR
Aythya.ferina	21	Non-forest	FALSE	VU
Aythya.fuligula	48	Non-forest	FALSE	LC
Aythya.marila	4	Non-forest	FALSE	LC
Aythya.nyroca	8	Non-forest	FALSE	NT
Bambusicola.fytchii	19	Non-forest	TRUE	LC
Batrachostomus.hodgsoni	11	High	FALSE	LC
Batrachostomus.stellatus	2	High	FALSE	NT
Berenicornis.comatus	12	High	FALSE	NT
Blythipicus.pyrrhotis	115	High	FALSE	LC
Blythipicus.rubiginosus	23	High	FALSE	LC
Botaurus.stellaris	25	Non-forest	FALSE	LC
Brachypodius.atriceps	259	Medium	FALSE	LC
Euptilotus.eutilotus	8	Medium	FALSE	NT
Brachypodius.fuscoflavescens	33	Medium	TRUE	LC
Brachypteryx.leucophris	132	Medium	FALSE	LC
Bubo.bubo	1	Medium	FALSE	LC
Bubo.coromandus	5	Medium	FALSE	LC
Bubo.nipalensis	4	High	FALSE	LC
Bubo.sumatranus	1	Medium	FALSE	LC
Bubulcus.ibis	787	Low	FALSE	LC
Buceros.bicornis	103	High	FALSE	NT
Buceros.rhinoceros	1	High	FALSE	NT
Burhinus.indicus	31	Non-forest	FALSE	LC
Butastur.indicus	50	Medium	FALSE	LC
Butastur.liventer	24	Non-forest	FALSE	LC
Buteo.buteo	6	Low	FALSE	LC
Buteo.japonicus	105	Low	FALSE	LC
Buteo.refectus	9	Low	FALSE	LC
Cacatua.galerita	1	Medium	FALSE	LC
Cacatua.sulphurea	6	Medium	FALSE	CR
Cacomantis.merulinus	512	Low	FALSE	LC
Cacomantis.passerinus	1	Low	FALSE	LC
Cacomantis.sonneratii	162	Medium	FALSE	LC
Cacomantis.variolosus	2	Medium	FALSE	LC
Calidris.acuminata	3	Non-forest	FALSE	LC
Calidris.alba	2	Non-forest	FALSE	LC
Calidris.alpina	1	Non-forest	FALSE	LC
Calidris.canutus	1	Non-forest	FALSE	NT
Calidris.falcinellus	5	Non-forest	FALSE	LC
Calidris.ferruginea	12	Non-forest	FALSE	NT
Calidris.minuta	1	Non-forest	FALSE	LC
Calidris.pugnax	12	Non-forest	FALSE	LC
Calidris.ruficollis	22	Non-forest	FALSE	NT
Calidris.subminuta	96	Non-forest	FALSE	LC
Calidris.temminckii	49	Non-forest	FALSE	LC
Calidris.tenuirostris	4	Non-forest	FALSE	EN
Calliope.calliope	203	Low	FALSE	LC
Calliope.tschebaiewi	3	Non-forest	FALSE	LC
Caloperdix.oculeus	7	High	FALSE	NT
Caloramphus.hayii	43	High	FALSE	NT
Calyptomena.viridis	42	Medium	FALSE	NT
Caprimulgus.affinis	22	Low	FALSE	LC
Caprimulgus.asiaticus	19	Low	FALSE	LC
Caprimulgus.jotaka	17	Medium	FALSE	LC
Caprimulgus.macrurus	53	Low	FALSE	LC
Carpococcyx.renauldi	3	Medium	TRUE	LC
Carpodacus.erythrinus	38	Low	FALSE	LC
Carpodacus.sipahi	1	Medium	FALSE	LC
Centropus.andamanensis	60	Medium	FALSE	LC
Centropus.bengalensis	271	Non-forest	FALSE	LC
Centropus.sinensis	1085	Low	FALSE	LC
Cephalopyrus.flammiceps	2	Medium	FALSE	LC
Certhia.manipurensis	60	High	TRUE	LC
Ceryle.rudis	385	Low	FALSE	LC
Cettia.castaneocoronata	7	High	FALSE	LC
Chalcoparia.singalensis	119	Medium	FALSE	LC
Chalcophaps.indica	226	Medium	FALSE	LC
Charadrius.dubius	415	Low	FALSE	LC
Charadrius.hiaticula	3	Non-forest	FALSE	LC
Charadrius.leschenaultii	21	Non-forest	FALSE	LC
Charadrius.mongolus	30	Low	FALSE	LC
Charadrius.peronii	2	Non-forest	FALSE	NT
Charadrius.veredus	2	Non-forest	FALSE	LC
Chelidorhynx.hypoxanthus	65	High	FALSE	LC
Chleuasicus.atrosuperciliaris	3	Medium	FALSE	LC
Chlidonias.hybrida	253	Non-forest	FALSE	LC
Chlidonias.leucopterus	22	Non-forest	FALSE	LC
Chloris.ambigua	10	Low	FALSE	LC
Chloris.monguilloti	25	Medium	TRUE	LC
Chloris.sinica	20	Low	FALSE	LC
Chloris.spinoides	1	Low	FALSE	LC
Chloropsis.aurifrons	85	Medium	FALSE	LC
Chloropsis.cyanopogon	61	Medium	FALSE	NT
Larus.brunnicephalus	18	Non-forest	FALSE	LC
Larus.ridibundus	27	Non-forest	FALSE	LC
Chrysococcyx.maculatus	39	Medium	FALSE	LC
Chrysococcyx.xanthorhynchus	68	Medium	FALSE	LC
Chrysocolaptes.guttacristatus	105	Medium	FALSE	LC
Chrysomma.altirostre	3	Non-forest	FALSE	VU
Chrysomma.sinense	20	Non-forest	FALSE	LC
Chrysophlegma.flavinucha	84	High	FALSE	LC
Chrysophlegma.miniaceum	46	Medium	FALSE	LC
Ciconia.nigra	2	Non-forest	FALSE	LC
Cinnyris.asiaticus	48	Low	FALSE	LC
Cinnyris.jugularis	617	Low	FALSE	LC
Circaetus.gallicus	4	Low	FALSE	LC
Circus.aeruginosus	2	Non-forest	FALSE	LC
Circus.cyaneus	7	Low	FALSE	LC
Circus.melanoleucos	70	Non-forest	FALSE	LC
Cissa.chinensis	68	Medium	FALSE	LC
Cissa.hypoleuca	8	High	FALSE	LC
Cisticola.exilis	73	Non-forest	FALSE	LC
Cisticola.juncidis	405	Non-forest	FALSE	LC
Clamator.coromandus	52	Medium	FALSE	LC
Clamator.jacobinus	2	Non-forest	FALSE	LC
Clanga.clanga	25	Medium	FALSE	VU
Cochoa.purpurea	1	High	FALSE	LC
Cochoa.viridis	11	High	FALSE	LC
Columba.hodgsonii	7	Medium	FALSE	LC
Columba.livia	853	Non-forest	FALSE	LC
Columba.palumboides	7	High	FALSE	NT
Columba.pulchricollis	12	Medium	FALSE	LC
Columba.punicea	4	Medium	FALSE	VU
Kittacincla.albiventris	37	Medium	TRUE	LC
Kittacincla.malabarica	246	Medium	FALSE	LC
Copsychus.saularis	1394	Medium	FALSE	LC
Coracina.dobsoni	18	Medium	TRUE	NT
Coracina.macei	72	Medium	FALSE	LC
Corvus.frugilegus	1	Low	FALSE	LC
Corvus.macrorhynchos	984	Medium	FALSE	LC
Corvus.splendens	53	Non-forest	FALSE	LC
Corvus.pectoralis	241	Non-forest	FALSE	NT
Corydon.sumatranus	29	Medium	FALSE	LC
Coturnix.coromandelica	5	Non-forest	FALSE	LC
Coturnix.japonica	12	Non-forest	FALSE	NT
Crypsirina.cucullata	1	Medium	TRUE	NT
Crypsirina.temia	283	Medium	FALSE	LC
Cuculus.canorus	11	Medium	FALSE	LC
Cuculus.micropterus	88	Medium	FALSE	LC
Cuculus.poliocephalus	14	Medium	FALSE	LC
Culicicapa.ceylonensis	349	Medium	FALSE	LC
Cutia.legalleni	14	High	TRUE	NT
Cutia.nipalensis	2	High	FALSE	LC
Cyanoderma.chrysaeum	103	Medium	FALSE	LC
Cyanoderma.ruficeps	202	High	FALSE	LC
Cyanopica.cyanus	36	Medium	FALSE	LC
Cyanoptila.cyanomelana	22	Medium	FALSE	LC
Cyornis.banyumas	108	High	FALSE	LC
Cyornis.brunneatus	1	Medium	FALSE	VU
Cyornis.concretus	6	Medium	FALSE	LC
Cyornis.glaucicomans	37	Low	FALSE	LC
Cyornis.hainanus	119	High	TRUE	LC
Cyornis.magnirostris	1	High	FALSE	LC
Cyornis.olivaceus	8	Medium	FALSE	LC
Cyornis.poliogenys	6	Low	FALSE	LC
Cyornis.rubeculoides	12	Low	FALSE	LC
Cyornis.unicolor	15	Medium	FALSE	LC
Cypsiurus.balasiensis	741	Low	FALSE	LC
Delichon.dasypus	60	Non-forest	FALSE	LC
Delichon.nipalense	5	Non-forest	FALSE	LC
Dendrocitta.bayleii	24	High	TRUE	VU
Dendrocitta.formosae	111	Medium	FALSE	LC
Dendrocitta.vagabunda	59	Medium	FALSE	LC
Dendrocopos.analis	48	Medium	FALSE	LC
Dendrocopos.atratus	66	High	TRUE	LC
Dendrocopos.hyperythrus	1	High	FALSE	LC
Dendrocopos.macei	7	Medium	FALSE	LC
Dendrocopos.major	1	Medium	FALSE	LC
Dendrocygna.bicolor	1	Non-forest	FALSE	LC
Dendrocygna.javanica	226	Low	FALSE	LC
Dendronanthus.indicus	63	Medium	FALSE	LC
Dicaeum.agile	44	Medium	FALSE	LC
Dicaeum.chrysorrheum	59	Medium	FALSE	LC
Dicaeum.cruentatum	621	Medium	FALSE	LC
Dicaeum.melanozanthum	18	Medium	FALSE	LC
Dicaeum.trigonostigma	104	Medium	FALSE	LC
Dicrurus.aeneus	279	Medium	FALSE	LC
Dicrurus.andamanensis	60	High	TRUE	LC
Dicrurus.annectens	30	Medium	FALSE	LC
Dicrurus.leucophaeus	572	Low	FALSE	LC
Dicrurus.macrocercus	878	Non-forest	FALSE	LC
Dicrurus.paradiseus	367	Medium	FALSE	LC
Dicrurus.remifer	133	Medium	FALSE	LC
Dinopium.javanense	70	Medium	FALSE	LC
Dinopium.rafflesii	1	High	FALSE	NT
Dryocopus.hodgei	28	High	TRUE	VU
Dryocopus.javensis	3	High	FALSE	LC
Ducula.aenea	68	Medium	FALSE	LC
Ducula.bicolor	4	Medium	FALSE	LC
Egretta.eulophotes	4	Low	FALSE	VU
Egretta.garzetta	1232	Non-forest	FALSE	LC
Egretta.sacra	42	Low	FALSE	LC
Elachura.formosa	4	High	FALSE	LC
Elanus.caeruleus	304	Non-forest	FALSE	LC
Emberiza.aureola	84	Non-forest	FALSE	CR
Emberiza.bruniceps	2	Non-forest	FALSE	LC
Emberiza.chrysophrys	1	Medium	FALSE	LC
Emberiza.fucata	47	Non-forest	FALSE	LC
Emberiza.lathami	7	Non-forest	FALSE	LC
Emberiza.melanocephala	18	Non-forest	FALSE	LC
Emberiza.pallasi	4	Non-forest	FALSE	LC
Emberiza.pusilla	68	Low	FALSE	LC
Emberiza.rustica	1	Low	FALSE	VU
Emberiza.rutila	9	Medium	FALSE	LC
Emberiza.schoeniclus	4	Non-forest	FALSE	LC
Emberiza.tristrami	14	High	FALSE	LC
Enicurus.immaculatus	8	Medium	FALSE	LC
Enicurus.leschenaulti	32	Non-forest	FALSE	LC
Enicurus.maculatus	8	Low	FALSE	LC
Enicurus.ruficapillus	25	Medium	FALSE	NT
Enicurus.schistaceus	25	Non-forest	FALSE	LC
Enicurus.scouleri	1	Medium	FALSE	LC
Eophona.migratoria	28	Medium	FALSE	LC
Ephippiorhynchus.asiaticus	6	Low	FALSE	NT
Erpornis.zantholeuca	173	Medium	FALSE	LC
Erythrura.prasina	3	Medium	FALSE	LC
Eudynamys.scolopaceus	838	Medium	FALSE	LC
Eumyias.thalassinus	239	Medium	FALSE	LC
Eupetes.macrocerus	1	High	FALSE	NT
Eurylaimus.ochromalus	108	Medium	FALSE	NT
Eurystomus.orientalis	108	Medium	FALSE	LC
Falco.amurensis	17	Low	FALSE	LC
Falco.jugger	1	Non-forest	FALSE	NT
Falco.peregrinus	54	Low	FALSE	LC
Falco.severus	4	Medium	FALSE	LC
Falco.subbuteo	7	Low	FALSE	LC
Falco.tinnunculus	103	Low	FALSE	LC
Ficedula.albicilla	503	Medium	FALSE	LC
Ficedula.elisae	10	Medium	FALSE	LC
Ficedula.hodgsoni	2	Medium	FALSE	LC
Ficedula.hyperythra	46	Medium	FALSE	LC
Ficedula.mugimaki	51	Medium	FALSE	LC
Ficedula.parva	1	Medium	FALSE	LC
Ficedula.sapphira	16	Medium	FALSE	LC
Ficedula.erithacus	71	Medium	FALSE	LC
Ficedula.strophiata	17	Low	FALSE	LC
Ficedula.superciliaris	14	Medium	FALSE	LC
Ficedula.tricolor	12	Low	FALSE	LC
Ficedula.westermanni	111	Medium	FALSE	LC
Ficedula.zanthopygia	50	Medium	FALSE	LC
Francolinus.gularis	3	Non-forest	FALSE	VU
Francolinus.pintadeanus	42	Low	FALSE	LC
Fringilla.montifringilla	2	Low	FALSE	LC
Fulica.atra	30	Non-forest	FALSE	LC
Fulvetta.danisi	2	Medium	TRUE	LC
Fulvetta.vinipectus	2	Low	FALSE	LC
Gallicrex.cinerea	135	Non-forest	FALSE	LC
Gallinago.gallinago	245	Low	FALSE	LC
Gallinago.megala	1	Low	FALSE	LC
Gallinago.stenura	137	Low	FALSE	LC
Gallinula.chloropus	323	Non-forest	FALSE	LC
Gallus.gallus	146	Low	FALSE	LC
Gampsorhynchus.torquatus	37	Medium	TRUE	LC
Garrulax.canorus	83	Low	FALSE	LC
Garrulax.ferrarius	3	High	TRUE	NT
Garrulax.leucolophus	54	Medium	FALSE	LC
Garrulax.monileger	72	Medium	FALSE	LC
Garrulax.perspicillatus	464	Low	FALSE	LC
Garrulax.strepitans	30	High	TRUE	LC
Gecinulus.grantia	1	High	TRUE	LC
Gecinulus.viridis	14	High	TRUE	LC
Geokichla.citrina	54	Medium	FALSE	LC
Geokichla.sibirica	4	High	FALSE	LC
Geopelia.striata	765	Non-forest	FALSE	LC
Gerygone.sulphurea	30	Medium	FALSE	LC
Glareola.lactea	19	Non-forest	FALSE	LC
Glareola.maldivarum	221	Non-forest	FALSE	LC
Glaucidium.brodiei	79	Medium	FALSE	LC
Glaucidium.cuculoides	201	Medium	FALSE	LC
Gorsachius.magnificus	1	High	FALSE	EN
Gorsachius.melanolophus	3	Non-forest	FALSE	LC
Gracula.religiosa	61	Medium	FALSE	LC
Gracupica.nigricollis	809	Low	FALSE	LC
Graminicola.striatus	3	Non-forest	FALSE	VU
Grus.grus	1	Non-forest	FALSE	LC
Gyps.himalayensis	3	Non-forest	FALSE	NT
Gyps.tenuirostris	2	Low	FALSE	CR
Halcyon.coromanda	4	Medium	FALSE	LC
Halcyon.pileata	181	Medium	FALSE	LC
Halcyon.smyrnensis	800	Low	FALSE	LC
Icthyophaga.humilis	4	Non-forest	FALSE	NT
Icthyophaga.ichthyaetus	84	Non-forest	FALSE	NT
Haliaeetus.leucogaster	78	Non-forest	FALSE	LC
Haliaeetus.leucoryphus	3	Non-forest	FALSE	EN
Haliastur.indus	115	Low	FALSE	LC
Harpactes.diardii	3	High	FALSE	NT
Harpactes.duvaucelii	17	High	FALSE	NT
Harpactes.erythrocephalus	44	High	FALSE	LC
Harpactes.oreskios	77	High	FALSE	LC
Hemicircus.canente	28	High	FALSE	LC
Hemiprocne.comata	20	Medium	FALSE	LC
Hemiprocne.coronata	15	Medium	FALSE	LC
Hemiprocne.longipennis	56	Medium	FALSE	LC
Hemipus.hirundinaceus	12	Medium	FALSE	LC
Hemipus.picatus	212	Medium	FALSE	LC
Hemixos.castanonotus	205	Medium	FALSE	LC
Heterophasia.gracilis	30	High	FALSE	LC
Heterophasia.melanoleuca	143	High	TRUE	LC
Heterophasia.picaoides	3	Medium	FALSE	LC
Heterophasia.pulchella	2	High	FALSE	LC
Hieraaetus.pennatus	11	Medium	FALSE	LC
Hierococcyx.hyperythrus	1	Medium	FALSE	LC
Hierococcyx.nisicolor	18	Medium	FALSE	LC
Hierococcyx.sparverioides	174	Medium	FALSE	LC
Hierococcyx.vagans	8	Medium	FALSE	NT
Hierococcyx.varius	7	Medium	FALSE	LC
Hirundapus.caudacutus	15	Low	FALSE	LC
Hirundapus.cochinchinensis	11	Medium	FALSE	LC
Hirundapus.giganteus	90	Medium	FALSE	LC
Hirundo.rustica	1487	Non-forest	FALSE	LC
Hirundo.smithii	11	Non-forest	FALSE	LC
Hirundo.tahitica	97	Low	FALSE	LC
Horornis.diphone	5	Low	FALSE	LC
Horornis.fortipes	91	Medium	FALSE	LC
Houbaropsis.bengalensis	2	Non-forest	FALSE	CR
Hydrophasianus.chirurgus	172	Non-forest	FALSE	LC
Hydroprogne.caspia	2	Non-forest	FALSE	LC
Hydrornis.caeruleus	2	High	FALSE	NT
Hydrornis.cyaneus	25	High	TRUE	LC
Hydrornis.elliotii	5	Medium	TRUE	LC
Hydrornis.irena	19	High	FALSE	NT
Hydrornis.nipalensis	4	Medium	FALSE	LC
Hydrornis.oatesi	13	High	TRUE	LC
Hydrornis.phayrei	4	High	TRUE	LC
Hydrornis.soror	8	Medium	FALSE	LC
Hypothymis.azurea	382	Medium	FALSE	LC
Hypsipetes.leucocephalus	180	Medium	FALSE	LC
Cerasophila.thompsoni	14	Medium	TRUE	LC
Garrulax.caerulatus	1	Medium	FALSE	LC
Garrulax.pectoralis	96	Medium	FALSE	LC
Garrulax.ruficollis	5	Low	FALSE	LC
Garrulax.sannio	29	Non-forest	FALSE	LC
Ictinaetus.malaiensis	25	High	FALSE	LC
Iduna.caligata	1	Non-forest	FALSE	LC
Indicator.archipelagicus	4	High	FALSE	NT
Iole.propinqua	82	Medium	TRUE	LC
Iole.viridescens	102	High	FALSE	LC
Ixobrychus.cinnamomeus	254	Low	FALSE	LC
Ixobrychus.flavicollis	123	Medium	FALSE	LC
Ixobrychus.sinensis	391	Low	FALSE	LC
Ixos.malaccensis	28	High	FALSE	NT
Ixos.mcclellandii	321	Medium	FALSE	LC
Jynx.torquilla	48	Low	FALSE	LC
Ketupa.ketupu	5	Low	FALSE	LC
Ketupa.zeylonensis	2	Medium	FALSE	LC
Lalage.fimbriata	20	Medium	FALSE	LC
Lalage.melaschistos	196	Medium	FALSE	LC
Lalage.nigra	9	Medium	FALSE	LC
Lalage.polioptera	14	Medium	TRUE	LC
Lanius.bucephalus	14	Medium	FALSE	LC
Lanius.collurioides	93	Low	FALSE	LC
Lanius.cristatus	751	Low	FALSE	LC
Lanius.schach	530	Low	FALSE	LC
Lanius.tephronotus	100	Low	FALSE	LC
Lanius.tigrinus	19	Medium	FALSE	LC
Lanius.vittatus	3	Non-forest	FALSE	LC
Larus.fuscus	4	Non-forest	FALSE	LC
Larvivora.brunnea	4	Medium	FALSE	LC
Larvivora.cyane	74	Medium	FALSE	LC
Larvivora.sibilans	47	Medium	FALSE	LC
Leiothrix.lutea	45	Medium	FALSE	LC
Leptocoma.brasiliana	16	Medium	FALSE	LC
Leptocoma.calcostetha	1	Medium	FALSE	LC
Leptoptilos.dubius	83	Medium	FALSE	EN
Leptoptilos.javanicus	120	Medium	FALSE	VU
Leucogeranus.leucogeranus	1	Non-forest	FALSE	CR
Larus.pipixcan	1	Non-forest	FALSE	LC
Lewinia.striata	20	Low	FALSE	LC
Limnodromus.semipalmatus	1	Non-forest	FALSE	NT
Limosa.lapponica	5	Non-forest	FALSE	NT
Limosa.limosa	16	Non-forest	FALSE	NT
Liocichla.phoenicea	8	High	FALSE	LC
Liocichla.ripponi	17	High	TRUE	LC
Locustella.certhiola	109	Non-forest	FALSE	LC
Locustella.davidi	18	Medium	FALSE	LC
Locustella.lanceolata	83	Non-forest	FALSE	LC
Locustella.mandelli	17	Low	FALSE	LC
Locustella.thoracica	1	Low	FALSE	LC
Lonchura.atricapilla	38	Non-forest	FALSE	LC
Lonchura.maja	3	Non-forest	FALSE	LC
Lonchura.oryzivora	8	Non-forest	FALSE	VU
Lonchura.punctulata	873	Low	FALSE	LC
Lonchura.striata	421	Low	FALSE	LC
Lophotriorchis.kienerii	27	High	FALSE	LC
Lophura.leucomelanos	36	Medium	FALSE	LC
Lophura.nycthemera	6	Medium	FALSE	LC
Loriculus.galgulus	25	Low	FALSE	LC
Loriculus.vernalis	243	Medium	FALSE	LC
Loxia.curvirostra	10	Medium	FALSE	LC
Hodgsonius.phaenicuroides	12	Low	FALSE	LC
Cyanecula.svecica	106	Low	FALSE	LC
Lyncornis.macrotis	12	Medium	FALSE	LC
Macheiramphus.alcinus	4	Medium	FALSE	LC
Machlolophus.spilonotus	238	Medium	FALSE	LC
Macronus.ptilosus	3	Medium	FALSE	NT
Macropygia.ruficeps	10	Medium	FALSE	LC
Macropygia.rufipennis	13	High	FALSE	LC
Macropygia.unchall	38	Medium	FALSE	LC
Malacopteron.affine	1	Medium	FALSE	NT
Malacopteron.cinereum	12	High	FALSE	LC
Malacopteron.magnirostre	28	Medium	FALSE	LC
Malacopteron.magnum	3	Medium	FALSE	NT
Mareca.falcata	1	Non-forest	FALSE	NT
Mareca.penelope	41	Non-forest	FALSE	LC
Mareca.strepera	3	Non-forest	FALSE	LC
Megaceryle.lugubris	2	Medium	FALSE	LC
Megalurus.palustris	166	Non-forest	FALSE	LC
Erythrogenys.erythrogenys	25	Low	FALSE	LC
Erythrogenys.hypoleucos	45	Medium	FALSE	LC
Erythrogenys.mcclellandi	3	Medium	FALSE	LC
Meiglyptes.jugularis	8	High	TRUE	LC
Meiglyptes.tukki	6	High	FALSE	NT
Melanochlora.sultanea	85	Medium	FALSE	LC
Mergellus.albellus	1	Medium	FALSE	LC
Merops.leschenaulti	129	Medium	FALSE	LC
Merops.philippinus	570	Low	FALSE	LC
Merops.viridis	64	Low	FALSE	LC
Metopidius.indicus	175	Non-forest	FALSE	LC
Microcarbo.niger	610	Low	FALSE	LC
Microhierax.caerulescens	2	Medium	TRUE	LC
Microhierax.fringillarius	80	Medium	FALSE	LC
Microhierax.melanoleucos	8	Medium	FALSE	LC
Micropternus.brachyurus	75	Medium	FALSE	LC
Milvus.migrans	524	Low	FALSE	LC
Leioptila.annectens	51	High	FALSE	LC
Minla.ignotincta	2	Medium	FALSE	LC
Mirafra.assamica	6	Non-forest	FALSE	LC
Mirafra.erythrocephala	109	Low	TRUE	LC
Mirafra.microptera	2	Non-forest	TRUE	LC
Mixornis.gularis	432	Medium	FALSE	LC
Mixornis.kelleyi	6	High	TRUE	LC
Monticola.gularis	14	Medium	FALSE	LC
Monticola.rufiventris	27	Medium	FALSE	LC
Monticola.solitarius	62	Non-forest	FALSE	LC
Motacilla.alba	595	Non-forest	FALSE	LC
Motacilla.cinerea	373	Non-forest	FALSE	LC
Motacilla.citreola	72	Non-forest	FALSE	LC
Motacilla.flava	28	Non-forest	FALSE	LC
Motacilla.tschutschensis	449	Non-forest	FALSE	LC
Mulleripicus.pulverulentus	23	High	FALSE	VU
Muscicapa.dauurica	428	Medium	FALSE	LC
Muscicapa.ferruginea	9	Medium	FALSE	LC
Muscicapa.griseisticta	9	Medium	FALSE	LC
Muscicapa.muttui	5	High	FALSE	LC
Muscicapa.sibirica	80	Medium	FALSE	LC
Mycerobas.melanozanthos	6	High	FALSE	LC
Mycteria.cinerea	56	Medium	FALSE	EN
Mycteria.leucocephala	209	Non-forest	FALSE	NT
Myophonus.caeruleus	309	High	FALSE	LC
Napothera.epilepidota	19	High	FALSE	LC
Neosuthora.davidiana	1	Low	FALSE	LC
Netta.rufina	1	Non-forest	FALSE	LC
Nettapus.coromandelianus	139	Non-forest	FALSE	LC
Niltava.davidi	6	Medium	FALSE	LC
Niltava.grandis	93	Medium	FALSE	LC
Niltava.macgrigoriae	29	Medium	FALSE	LC
Niltava.sundara	21	Medium	FALSE	LC
Ninox.affinis	13	Medium	TRUE	LC
Ninox.japonica	1	Medium	FALSE	LC
Ninox.obscura	16	Medium	TRUE	LC
Ninox.scutulata	23	Medium	FALSE	LC
Nisaetus.alboniger	5	High	FALSE	LC
Nisaetus.nanus	27	High	FALSE	VU
Pycnonotus.hualon	1	High	TRUE	LC
Numenius.arquata	29	Low	FALSE	NT
Numenius.phaeopus	56	Low	FALSE	LC
Nycticorax.nycticorax	367	Low	FALSE	LC
Nyctyornis.amictus	39	Medium	FALSE	LC
Nyctyornis.athertoni	94	High	FALSE	LC
Onychoprion.anaethetus	1	Non-forest	FALSE	LC
Oriolus.chinensis	361	Medium	FALSE	LC
Oriolus.kundoo	8	High	FALSE	LC
Oriolus.mellianus	2	High	FALSE	EN
Oriolus.tenuirostris	36	Medium	FALSE	LC
Oriolus.traillii	127	High	FALSE	LC
Oriolus.xanthonotus	35	High	FALSE	NT
Oriolus.xanthornus	93	Medium	FALSE	LC
Orthotomus.atrogularis	454	Medium	FALSE	LC
Orthotomus.chaktomuk	26	Non-forest	TRUE	NT
Orthotomus.ruficeps	1	Medium	FALSE	LC
Orthotomus.sericeus	22	Medium	FALSE	LC
Orthotomus.sutorius	1184	Low	FALSE	LC
Otus.balli	15	Medium	TRUE	LC
Otus.lempiji	1	Medium	FALSE	LC
Otus.lettia	56	Medium	FALSE	LC
Otus.sagittatus	2	High	FALSE	VU
Otus.spilocephalus	14	High	FALSE	LC
Otus.sunia	18	Medium	FALSE	LC
Pachycephala.cinerea	11	Medium	FALSE	LC
Pandion.haliaetus	91	Low	FALSE	LC
Paradoxornis.flavirostris	1	Non-forest	FALSE	VU
Paradoxornis.guttaticollis	13	Non-forest	FALSE	LC
Parus.monticolus	47	Medium	FALSE	LC
Passer.cinnamomeus	18	Low	FALSE	LC
Passer.domesticus	445	Low	FALSE	LC
Passer.flaveolus	248	Low	TRUE	LC
Passer.montanus	1261	Low	FALSE	LC
Pastor.roseus	2	Non-forest	FALSE	LC
Pavo.cristatus	1	Medium	FALSE	LC
Pavo.muticus	1	Medium	FALSE	EN
Pelargopsis.amauroptera	1	Medium	FALSE	NT
Pelargopsis.capensis	73	Medium	FALSE	LC
Pelecanus.philippensis	159	Medium	FALSE	NT
Pellorneum.albiventre	14	Low	TRUE	LC
Trichastoma.bicolor	6	Medium	FALSE	LC
Trichastoma.malaccense	4	Medium	FALSE	NT
Trichastoma.rostratum	2	Medium	FALSE	NT
Pellorneum.ruficeps	216	Medium	FALSE	LC
Trichastoma.tickelli	40	Medium	TRUE	LC
Pericrocotus.brevirostris	70	Medium	FALSE	LC
Pericrocotus.cantonensis	59	Medium	FALSE	LC
Pericrocotus.cinnamomeus	81	Medium	FALSE	LC
Pericrocotus.divaricatus	85	Medium	FALSE	LC
Pericrocotus.ethologus	103	Medium	FALSE	LC
Pericrocotus.igneus	6	Medium	FALSE	NT
Pericrocotus.roseus	23	Medium	FALSE	LC
Pernis.ptilorhynchus	189	Medium	FALSE	LC
Phaenicophaeus.diardi	28	Medium	FALSE	NT
Phaenicophaeus.sumatranus	2	Medium	FALSE	NT
Phaenicophaeus.tristis	339	Medium	FALSE	LC
Phalacrocorax.carbo	327	Low	FALSE	LC
Phalacrocorax.fuscicollis	220	Low	FALSE	LC
Phalaropus.lobatus	11	Non-forest	FALSE	LC
Philentoma.pyrhoptera	16	High	FALSE	LC
Philentoma.velata	1	High	FALSE	NT
Phodilus.badius	2	Medium	FALSE	LC
Phoenicopterus.roseus	2	Non-forest	FALSE	LC
Phoenicurus.auroreus	184	Low	FALSE	LC
Phoenicurus.frontalis	8	Low	FALSE	LC
Phoenicurus.fuliginosus	24	Non-forest	FALSE	LC
Phoenicurus.leucocephalus	21	Non-forest	FALSE	LC
Phoenicurus.ochruros	10	Non-forest	FALSE	LC
Phyllergates.cucullatus	271	Medium	FALSE	LC
Phylloscopus.armandii	14	Low	FALSE	LC
Phylloscopus.borealis	99	Low	FALSE	LC
Phylloscopus.borealoides	31	Medium	FALSE	LC
Phylloscopus.calciatilis	5	High	TRUE	LC
Phylloscopus.cantator	9	Medium	FALSE	LC
Phylloscopus.castaniceps	68	High	FALSE	LC
Phylloscopus.chloronotus	4	Medium	FALSE	LC
Phylloscopus.claudiae	68	Medium	FALSE	LC
Phylloscopus.coronatus	87	Medium	FALSE	LC
Phylloscopus.emeiensis	1	Medium	FALSE	LC
Phylloscopus.fuligiventer	1	Non-forest	FALSE	LC
Phylloscopus.fuscatus	718	Low	FALSE	LC
Phylloscopus.goodsoni	20	Medium	FALSE	LC
Phylloscopus.humei	106	Medium	FALSE	LC
Phylloscopus.inornatus	894	Medium	FALSE	LC
Phylloscopus.intensior	174	Medium	FALSE	LC
Phylloscopus.intermedius	20	High	FALSE	LC
Phylloscopus.maculipennis	52	Medium	FALSE	LC
Phylloscopus.magnirostris	1	Medium	FALSE	LC
Phylloscopus.ogilviegranti	28	Medium	FALSE	LC
Phylloscopus.omeiensis	70	High	FALSE	LC
Phylloscopus.plumbeitarsus	162	Medium	FALSE	LC
Phylloscopus.poliogenys	6	High	FALSE	LC
Phylloscopus.proregulus	141	Medium	FALSE	LC
Phylloscopus.pulcher	62	Medium	FALSE	LC
Phylloscopus.reguloides	83	Medium	FALSE	LC
Phylloscopus.ricketti	49	Medium	FALSE	LC
Phylloscopus.schwarzi	85	Medium	FALSE	LC
Phylloscopus.soror	34	High	FALSE	LC
Phylloscopus.subaffinis	18	Low	FALSE	LC
Phylloscopus.tenellipes	104	Medium	FALSE	LC
Phylloscopus.tephrocephalus	28	High	FALSE	LC
Phylloscopus.trochiloides	33	Medium	FALSE	LC
Phylloscopus.valentini	21	High	FALSE	LC
Phylloscopus.whistleri	4	High	FALSE	LC
Phylloscopus.xanthoschistos	15	Medium	FALSE	LC
Phylloscopus.yunnanensis	10	Low	FALSE	LC
Picumnus.innominatus	66	High	FALSE	LC
Picus.chlorolophus	14	Medium	FALSE	LC
Picus.erythropygius	22	High	TRUE	LC
Picus.puniceus	15	Medium	FALSE	LC
Picus.rabieri	2	High	TRUE	NT
Picus.viridanus	21	High	TRUE	LC
Picus.vittatus	30	Medium	FALSE	LC
Picus.xanthopygaeus	4	High	FALSE	LC
Pitta.megarhyncha	2	Medium	FALSE	NT
Pitta.moluccensis	45	Medium	FALSE	LC
Platalea.leucorodia	3	Low	FALSE	LC
Platalea.minor	95	Non-forest	FALSE	EN
Platylophus.galericulatus	14	High	FALSE	NT
Plegadis.falcinellus	38	Non-forest	FALSE	LC
Ploceus.benghalensis	3	Non-forest	FALSE	LC
Ploceus.hypoxanthus	82	Non-forest	FALSE	NT
Ploceus.manyar	61	Non-forest	FALSE	LC
Ploceus.philippinus	203	Low	FALSE	LC
Pluvialis.fulva	110	Low	FALSE	LC
Pluvialis.squatarola	7	Non-forest	FALSE	LC
Pnoepyga.albiventer	3	Medium	FALSE	LC
Pnoepyga.pusilla	202	High	FALSE	LC
Podiceps.cristatus	8	Non-forest	FALSE	LC
Podiceps.nigricollis	1	Non-forest	FALSE	LC
Polihierax.insignis	1	Medium	TRUE	NT
Polyplectron.bicalcaratum	33	High	TRUE	LC
Polyplectron.germaini	3	High	TRUE	NT
Pomatorhinus.ochraceiceps	8	High	FALSE	LC
Pomatorhinus.ruficollis	134	Low	FALSE	LC
Pomatorhinus.schisticeps	136	Medium	FALSE	LC
Pomatorhinus.superciliaris	1	Medium	FALSE	LC
Prinia.crinigera	4	Low	FALSE	LC
Prinia.hodgsonii	90	Medium	FALSE	LC
Prinia.inornata	937	Low	FALSE	LC
Prinia.polychroa	17	Low	FALSE	LC
Prinia.rufescens	77	Medium	FALSE	LC
Prinia.socialis	3	Low	FALSE	LC
Prinia.superciliaris	101	Low	FALSE	LC
Prionochilus.maculatus	44	Medium	FALSE	LC
Prionochilus.percussus	24	Medium	FALSE	LC
Prionochilus.thoracicus	6	Medium	FALSE	NT
Psarisomus.dalhousiae	74	Medium	FALSE	LC
Thaumatibis.gigantea	1	High	TRUE	CR
Psilopogon.annamensis	44	Medium	TRUE	LC
Psilopogon.asiaticus	197	Medium	FALSE	LC
Psilopogon.faiostrictus	114	High	TRUE	LC
Psilopogon.haemacephalus	434	Medium	FALSE	LC
Psilopogon.henricii	18	High	FALSE	NT
Psilopogon.incognitus	24	High	TRUE	LC
Psilopogon.lagrandieri	30	High	TRUE	LC
Psilopogon.lineatus	198	Medium	FALSE	LC
Psilopogon.mystacophanos	104	High	FALSE	NT
Psilopogon.rafflesii	11	High	FALSE	NT
Psilopogon.virens	171	High	FALSE	LC
Psittacula.alexandri	88	Medium	FALSE	NT
Psittacula.eupatria	67	Medium	FALSE	NT
Psittacula.finschii	4	Medium	TRUE	NT
Psittacula.krameri	39	Medium	FALSE	LC
Psittacula.longicauda	43	Medium	FALSE	NT
Psittacula.roseata	9	Medium	TRUE	NT
Psittiparus.bakeri	2	Medium	FALSE	LC
Psittiparus.gularis	12	Medium	FALSE	LC
Psittiparus.margaritae	13	Medium	TRUE	NT
Pteruthius.melanotis	16	High	FALSE	LC
Pteruthius.rufiventer	2	High	FALSE	LC
Ptyonoprogne.concolor	6	Non-forest	FALSE	LC
Pycnonotus.aurigaster	437	Low	FALSE	LC
Pycnonotus.brunneus	99	Medium	FALSE	LC
Pycnonotus.cafer	115	Medium	FALSE	LC
Pycnonotus.goiavier	537	Low	FALSE	LC
Pycnonotus.jocosus	824	Low	FALSE	LC
Pycnonotus.plumosus	17	Low	FALSE	LC
Pycnonotus.simplex	40	Medium	FALSE	LC
Pycnonotus.sinensis	712	Low	FALSE	LC
Pycnonotus.striatus	75	High	FALSE	LC
Pycnonotus.xanthorrhous	29	Non-forest	FALSE	LC
Pyrrhoplectes.epauletta	1	Non-forest	FALSE	LC
Rallina.canningi	19	Medium	TRUE	LC
Rallina.eurizonoides	15	Medium	FALSE	LC
Rallina.fasciata	6	Non-forest	FALSE	LC
Rallus.indicus	21	Non-forest	FALSE	LC
Recurvirostra.avosetta	92	Non-forest	FALSE	LC
Chrysocolaptes.validus	4	Medium	FALSE	LC
Remiz.consobrinus	69	Non-forest	FALSE	LC
Rhaphidura.leucopygialis	39	Medium	FALSE	LC
Rhinortha.chlorophaea	56	Medium	FALSE	LC
Rhipidura.albicollis	157	Medium	FALSE	LC
Rhipidura.aureola	1	Low	FALSE	LC
Rhipidura.javanica	544	Medium	FALSE	LC
Rhyticeros.subruficollis	8	High	FALSE	VU
Rhyticeros.undulatus	45	High	FALSE	LC
Riparia.chinensis	40	Non-forest	FALSE	LC
Riparia.diluta	27	Non-forest	FALSE	LC
Riparia.riparia	167	Non-forest	FALSE	LC
Rostratula.benghalensis	112	Non-forest	FALSE	LC
Pycnonotus.cyaniventris	19	Medium	FALSE	NT
Pycnonotus.erythropthalmos	70	Medium	FALSE	LC
Pycnonotus.flaviventris	514	Medium	FALSE	LC
Pycnonotus.squamatus	22	Medium	FALSE	NT
Sarkidiornis.melanotos	31	Non-forest	FALSE	LC
Saroglossa.spilopterus	2	Medium	FALSE	LC
Sasia.abnormis	13	High	FALSE	LC
Sasia.ochracea	42	High	TRUE	LC
Saxicola.caprata	332	Non-forest	FALSE	LC
Saxicola.ferreus	106	Low	FALSE	LC
Saxicola.jerdoni	8	Non-forest	FALSE	LC
Schoeniparus.castaneceps	83	High	FALSE	LC
Schoeniparus.dubius	8	High	FALSE	LC
Schoeniparus.klossi	7	High	TRUE	LC
Schoeniparus.rufogularis	3	Medium	TRUE	LC
Scolopax.rusticola	7	Medium	FALSE	LC
Sinosuthora.webbiana	5	Low	FALSE	LC
Sitta.cinnamoventris	19	Medium	FALSE	LC
Sitta.frontalis	267	High	FALSE	LC
Sitta.himalayensis	1	High	FALSE	LC
Sitta.magna	21	High	FALSE	EN
Sitta.nagaensis	129	High	FALSE	LC
Sitta.neglecta	1	Medium	TRUE	LC
Sitta.solangiae	3	High	TRUE	NT
Spatula.clypeata	80	Non-forest	FALSE	LC
Spatula.querquedula	47	Non-forest	FALSE	LC
Spelaeornis.chocolatinus	2	High	FALSE	NT
Spelaeornis.longicaudatus	1	High	TRUE	VU
Spelaeornis.troglodytoides	1	High	FALSE	LC
Spilornis.cheela	222	Medium	FALSE	LC
Spilornis.elgini	23	Medium	TRUE	VU
Spizixos.canifrons	41	Medium	FALSE	LC
Spodiopsar.cineraceus	45	Low	FALSE	LC
Spodiopsar.sericeus	167	Non-forest	FALSE	LC
Stachyris.herberti	1	High	TRUE	LC
Stachyris.maculata	1	High	FALSE	NT
Stachyris.nigriceps	79	Medium	FALSE	LC
Stachyris.nigricollis	2	Medium	FALSE	NT
Stachyris.poliocephala	13	Medium	FALSE	LC
Stachyris.strialata	15	Medium	FALSE	LC
Sterna.aurantia	1	Non-forest	FALSE	NT
Sterna.dougallii	2	Non-forest	FALSE	LC
Sterna.hirundo	2	Non-forest	FALSE	LC
Sterna.sumatrana	7	Non-forest	FALSE	LC
Sternula.albifrons	10	Non-forest	FALSE	LC
Streptopelia.orientalis	157	Medium	FALSE	LC
Spilopelia.senegalensis	1	Non-forest	FALSE	LC
Streptopelia.tranquebarica	712	Medium	FALSE	LC
Strix.leptogrammica	16	High	FALSE	LC
Strix.seloputo	6	Medium	FALSE	LC
Sturnia.erythropygia	40	Low	TRUE	LC
Sturnia.pagodarum	1	Low	FALSE	LC
Sturnia.sinensis	173	Non-forest	FALSE	LC
Sturnus.vulgaris	12	Low	FALSE	LC
Surniculus.lugubris	85	Medium	FALSE	LC
Suthora.nipalensis	7	Medium	FALSE	LC
Suthora.verreauxi	1	Medium	FALSE	LC
Sylviparus.modestus	14	Medium	FALSE	LC
Synoicus.chinensis	2	Non-forest	FALSE	LC
Syrmaticus.humiae	10	High	FALSE	NT
Tachybaptus.ruficollis	369	Non-forest	FALSE	LC
Tadorna.ferruginea	22	Non-forest	FALSE	LC
Tarsiger.chrysaeus	3	Low	FALSE	LC
Tarsiger.cyanurus	34	Medium	FALSE	LC
Tarsiger.indicus	1	Low	FALSE	LC
Tarsiger.rufilatus	29	Medium	FALSE	LC
Temnurus.temnurus	34	High	TRUE	LC
Tephrodornis.pondicerianus	1	Medium	FALSE	LC
Tephrodornis.virgatus	75	Medium	FALSE	LC
Terpsiphone.atrocaudata	5	Medium	FALSE	NT
Terpsiphone.incei	25	Low	FALSE	LC
Terpsiphone.paradisi	3	Low	FALSE	LC
Tesia.cyaniventer	17	High	FALSE	LC
Tesia.olivea	51	High	FALSE	LC
Threskiornis.melanocephalus	126	Low	FALSE	NT
Timalia.pileata	110	Non-forest	FALSE	LC
Todiramphus.chloris	74	Medium	FALSE	LC
Treron.apicauda	16	Medium	FALSE	LC
Treron.bicinctus	8	Medium	FALSE	LC
Treron.chloropterus	27	High	FALSE	NT
Treron.curvirostra	143	Medium	FALSE	LC
Treron.olax	1	Medium	FALSE	LC
Treron.phayrei	2	High	FALSE	NT
Treron.phoenicopterus	19	Medium	FALSE	LC
Treron.seimundi	16	High	TRUE	LC
Treron.sieboldii	2	Medium	FALSE	LC
Treron.sphenurus	40	Medium	FALSE	LC
Treron.vernans	92	Medium	FALSE	LC
Tricholestes.criniger	38	High	FALSE	LC
Tringa.brevipes	9	Medium	FALSE	NT
Tringa.erythropus	63	Low	FALSE	LC
Tringa.glareola	446	Low	FALSE	LC
Tringa.guttifer	1	Medium	FALSE	EN
Tringa.nebularia	266	Low	FALSE	LC
Tringa.ochropus	223	Medium	FALSE	LC
Tringa.stagnatilis	141	Non-forest	FALSE	LC
Tringa.totanus	71	Non-forest	FALSE	LC
Trochalopteron.affine	1	Medium	FALSE	LC
Trochalopteron.austeni	2	Medium	TRUE	LC
Trochalopteron.chrysopterum	5	High	FALSE	LC
Trochalopteron.melanostigma	90	Medium	TRUE	LC
Trochalopteron.squamatum	2	Medium	FALSE	LC
Trochalopteron.subunicolor	1	Medium	FALSE	LC
Trochalopteron.virgatum	7	Low	TRUE	LC
Malacocincla.abbotti	101	Low	FALSE	LC
Turdinus.brevicaudatus	14	High	TRUE	LC
Turdinus.macrodactylus	1	Medium	FALSE	NT
Argya.earlei	5	Non-forest	FALSE	LC
Chatarrhaea.gularis	2	Non-forest	TRUE	LC
Turdus.boulboul	3	High	FALSE	LC
Turdus.cardis	40	Medium	FALSE	LC
Turdus.chrysolaus	1	Medium	FALSE	LC
Turdus.dissimilis	13	High	FALSE	LC
Turdus.eunomus	1	Low	FALSE	LC
Turdus.feae	30	High	FALSE	VU
Turdus.hortulorum	61	Medium	FALSE	LC
Turdus.mandarinus	95	Medium	FALSE	LC
Turdus.naumanni	1	Low	FALSE	LC
Turdus.obscurus	85	High	FALSE	LC
Turdus.pallidus	7	Medium	FALSE	LC
Turdus.rubrocanus	8	High	FALSE	LC
Turnix.suscitator	26	Low	FALSE	LC
Turnix.sylvaticus	4	Non-forest	FALSE	LC
Turnix.tanki	2	Low	FALSE	LC
Upupa.epops	122	Non-forest	FALSE	LC
Urocissa.erythroryncha	138	Medium	FALSE	LC
Hemitesia.pallidipes	4	Low	FALSE	LC
Urosphena.squameiceps	80	Medium	FALSE	LC
Vanellus.cinereus	87	Non-forest	FALSE	LC
Vanellus.duvaucelii	6	Non-forest	FALSE	NT
Vanellus.indicus	385	Non-forest	FALSE	LC
Vanellus.vanellus	6	Non-forest	FALSE	NT
Xenus.cinereus	12	Low	FALSE	LC
Yuhina.castaniceps	25	High	FALSE	LC
Yuhina.diademata	1	High	FALSE	LC
Yuhina.flavicollis	19	High	FALSE	LC
Yuhina.gularis	2	High	FALSE	LC
Yuhina.humilis	3	High	TRUE	LC
Yuhina.nigrimenta	12	High	FALSE	LC
Yuhina.torqueola	52	Medium	FALSE	LC
Picoides.canicapillus	77	Medium	FALSE	LC
Zanclostomus.javanicus	10	Medium	FALSE	LC
Zapornia.bicolor	2	Low	FALSE	LC
Zapornia.fusca	80	Non-forest	FALSE	LC
Zapornia.pusilla	15	Non-forest	FALSE	LC
Zoothera.marginata	26	High	TRUE	LC
Zoothera.monticola	2	High	FALSE	LC
Zosterops.erythropleurus	75	High	FALSE	LC
Zosterops.everetti	30	Medium	FALSE	LC
Zosterops.japonicus	740	Low	FALSE	LC
Zosterops.palpebrosus	108	Medium	FALSE	LC
Mirafra.javanica	13	Non-forest	FALSE	LC
Cyanoderma.rufifrons	91	Medium	FALSE	LC
Nisaetus.cirrhatus	37	Low	FALSE	LC
Pericrocotus.flammeus	434	Medium	FALSE	LC
Porphyrio.porphyrio	134	Non-forest	FALSE	LC
Saxicola.torquatus	612	Low	FALSE	LC
Aerodramus.fuciphagus	497	Low	FALSE	LC
Ceyx.erithaca	11	Medium	FALSE	LC
Himantopus.himantopus	477	Non-forest	FALSE	LC
Alcippe.morrisonia	175	Medium	FALSE	LC
Apus.pacificus	121	Low	FALSE	LC
Batrachostomus.javensis	14	Medium	FALSE	LC
Cecropis.daurica	324	Low	FALSE	LC
Collocalia.esculenta	80	Non-forest	FALSE	LC
Cuculus.saturatus	22	Medium	FALSE	LC
Dicaeum.minullum	95	Medium	FALSE	LC
Iole.charlottae	40	Medium	FALSE	NT
Parus.major	599	Medium	FALSE	LC
Phylloscopus.affinis	7	Low	FALSE	LC
Pteruthius.aeralatus	162	High	FALSE	LC
Pteruthius.aenobarbus	62	High	FALSE	LC
Pycnonotus.blanfordi	689	Low	TRUE	LC
Tyto.alba	8	Non-forest	FALSE	LC
Nisaetus.nipalensis	25	High	FALSE	LC
Sturnia.malabarica	107	Low	FALSE	LC
Zoothera.aurea	9	Medium	FALSE	LC
Butorides.striata	186	Low	FALSE	LC
Horornis.flavolivaceus	11	Low	FALSE	LC
Psilopogon.chrysopogon	65	High	FALSE	LC
Pica.pica	218	Low	FALSE	LC
Acridotheres.burmannicus	4	Non-forest	TRUE	LC
Acridotheres.leucocephalus	76	Non-forest	TRUE	LC
Actinodura.radcliffei	5	Medium	FALSE	LC
Actinodura.ramsayi	54	Medium	TRUE	LC
Aegithalos.annamensis	37	Medium	TRUE	LC
Aegithalos.concinnus	11	Medium	FALSE	LC
Aethopyga.latouchii	292	Medium	FALSE	LC
Alcedo.peninsulae	5	High	FALSE	NT
Alophoixus.ochraceus	181	High	FALSE	LC
Alophoixus.pallidus	50	High	FALSE	LC
Anthreptes.malacensis	231	Medium	FALSE	LC
Arborophila.charltonii	2	High	FALSE	VU
Ardea.intermedia	537	Low	FALSE	LC
Brachypteryx.cruralis	35	Medium	FALSE	LC
Charadrius.alexandrinus	31	Non-forest	FALSE	LC
Chloropsis.moluccensis	130	Medium	FALSE	LC
Chloropsis.hardwickii	83	Medium	FALSE	LC
Chloropsis.lazulina	40	Medium	FALSE	LC
Chalcites.minutillus	2	Medium	FALSE	LC
Chrysophlegma.humii	2	High	FALSE	NT
Ciconia.episcopus	13	Low	FALSE	VU
Circus.spilonotus	100	Non-forest	FALSE	LC
Coracias.affinis	478	Low	FALSE	LC
Cyanoderma.erythropterum	53	High	FALSE	LC
Cymbirhynchus.macrorhynchos	22	Medium	FALSE	LC
Cyornis.sumatrensis	53	Medium	FALSE	LC
Delichon.lagopodum	6	Low	FALSE	LC
Dicaeum.cambodianum	9	Medium	TRUE	LC
Dicaeum.ignipectus	152	Medium	FALSE	LC
Dicrurus.hottentottus	401	Medium	FALSE	LC
Dinopium.benghalense	8	Medium	FALSE	LC
Dryobates.cathpharius	1	High	FALSE	LC
Dryobates.pernyii	4	High	FALSE	LC
Ducula.badia	119	High	FALSE	LC
Emberiza.spodocephala	62	Medium	FALSE	LC
Eurylaimus.harterti	61	Medium	FALSE	LC
Ficedula.narcissina	8	Medium	FALSE	LC
Garrulus.leucotis	37	Medium	TRUE	LC
Gelochelidon.nilotica	6	Non-forest	FALSE	LC
Gracupica.contra	267	Non-forest	FALSE	LC
Hemicircus.sordidus	8	High	FALSE	LC
Hemixos.cinereus	3	Medium	FALSE	LC
Hemixos.flavala	120	Medium	FALSE	LC
Irena.puella	261	High	FALSE	LC
Lacedo.pulchella	50	High	FALSE	LC
Leiothrix.argentauris	243	Medium	FALSE	LC
Meiglyptes.grammithorax	28	Medium	FALSE	LC
Merops.orientalis	250	Low	FALSE	LC
Myiomela.cambodiana	3	Medium	TRUE	LC
Myiomela.leucura	23	Medium	FALSE	LC
Rimator.danjoui	2	High	TRUE	NT
Niltava.oatesi	15	High	FALSE	LC
Pellorneum.nigrocapitatum	20	Medium	FALSE	LC
Pericrocotus.solaris	220	Medium	FALSE	LC
Phaenicophaeus.curvirostris	45	Medium	FALSE	LC
Picus.guerini	30	Medium	FALSE	LC
Pitta.sordida	14	Medium	FALSE	LC
Platysmurus.leucopterus	3	High	FALSE	LC
Pomatorhinus.phayrei	5	High	TRUE	LC
Prinia.khasiana	0	Low	TRUE	LC
Prinia.flaviventris	347	Low	FALSE	LC
Prinia.sonitans	525	Low	FALSE	LC
Psilopogon.cyanotis	160	Medium	TRUE	LC
Psilopogon.duvaucelii	65	Medium	FALSE	LC
Psilopogon.auricularis	23	High	TRUE	LC
Psilopogon.franklinii	134	High	FALSE	LC
Pycnonotus.finlaysoni	222	Low	TRUE	LC
Pycnonotus.flavescens	216	Medium	TRUE	LC
Serilophus.lunatus	56	Medium	FALSE	LC
Spilopelia.chinensis	1716	Medium	FALSE	LC
Spilopelia.suratensis	57	Medium	FALSE	LC
Streptopelia.decaocto	95	Non-forest	FALSE	LC
Terpsiphone.affinis	68	Low	FALSE	LC
Turdinus.crispifrons	5	High	TRUE	LC
Turdoides.striata	0	Non-forest	FALSE	LC
Urocissa.xanthomelana	0	Medium	TRUE	NT
Zoothera.dauma	2	Medium	FALSE	LC

## Sheet: Sundaland
Species	N_obs	Forest_Dependency	Endemic_Hotspot	RedList
Abroscopus.superciliaris	46	Medium	FALSE	LC
Accipiter.gularis	57	Low	FALSE	LC
Accipiter.nisus	3	Medium	FALSE	LC
Accipiter.soloensis	18	Low	FALSE	LC
Accipiter.trivirgatus	42	High	FALSE	LC
Acridotheres.cristatellus	368	Non-forest	FALSE	LC
Acridotheres.fuscus	406	Medium	FALSE	LC
Acridotheres.grandis	1	Non-forest	FALSE	LC
Acridotheres.javanicus	136	Non-forest	TRUE	VU
Acridotheres.tristis	863	Low	FALSE	LC
Acrocephalus.bistrigiceps	43	Non-forest	FALSE	LC
Acrocephalus.orientalis	99	Non-forest	FALSE	LC
Acrocephalus.stentoreus	5	Low	FALSE	LC
Acrocephalus.tangorum	25	Non-forest	FALSE	VU
Actenoides.concretus	39	High	TRUE	NT
Siva.cyanouroptera	41	Medium	FALSE	LC
Chrysominla.strigula	11	Medium	FALSE	LC
Actitis.hypoleucos	278	Low	FALSE	LC
Aegithina.lafresnayei	19	High	FALSE	LC
Aegithina.tiphia	502	Medium	FALSE	LC
Aegithina.viridissima	251	High	TRUE	NT
Aerodramus.brevirostris	4	Low	FALSE	LC
Aerodramus.maximus	78	Low	TRUE	LC
Aerodramus.salangana	37	Medium	TRUE	LC
Aethopyga.mystacalis	2	Medium	TRUE	LC
Aethopyga.saturata	75	Low	FALSE	LC
Aethopyga.siparaja	136	Medium	FALSE	LC
Aethopyga.temminckii	29	Medium	TRUE	LC
Agropsar.philippensis	2	Low	FALSE	LC
Agropsar.sturninus	107	Low	FALSE	LC
Alcedo.atthis	57	Low	FALSE	LC
Alcedo.coerulescens	17	Low	TRUE	LC
Alcedo.meninting	48	Low	FALSE	LC
Alcippe.brunneicauda	132	Medium	TRUE	NT
Alcippe.peracensis	64	High	FALSE	LC
Alcippe.pyrrhoptera	13	High	TRUE	LC
Alophoixus.finschii	93	Medium	TRUE	NT
Alophoixus.phaeocephalus	116	Medium	TRUE	LC
Amandava.amandava	4	Low	FALSE	LC
Amaurornis.cinerea	24	Low	FALSE	LC
Amaurornis.phoenicurus	495	Low	FALSE	LC
Anas.acuta	1	Non-forest	FALSE	LC
Anas.gibberifrons	11	Medium	FALSE	NT
Anastomus.oscitans	114	Non-forest	FALSE	LC
Anhinga.melanogaster	29	Low	FALSE	NT
Anorrhinus.galeritus	82	High	TRUE	LC
Anthipes.solitaris	34	Medium	FALSE	LC
Anthracoceros.albirostris	73	Medium	FALSE	LC
Anthracoceros.malayanus	82	High	TRUE	NT
Anthreptes.rhodolaemus	48	Medium	FALSE	NT
Anthreptes.simplex	130	Medium	TRUE	LC
Anthus.cervinus	7	Non-forest	FALSE	LC
Anthus.godlewskii	2	Non-forest	FALSE	LC
Anthus.hodgsoni	2	Low	FALSE	LC
Anthus.rufulus	265	Non-forest	FALSE	LC
Aplonis.minor	6	High	FALSE	LC
Aplonis.panayensis	814	Medium	FALSE	LC
Apus.nipalensis	285	Low	FALSE	LC
Aquila.heliaca	3	Medium	FALSE	VU
Aquila.nipalensis	1	Non-forest	FALSE	EN
Arachnothera.chrysogenys	49	Medium	TRUE	LC
Arachnothera.crassirostris	11	Medium	TRUE	LC
Arachnothera.flavigaster	47	Medium	TRUE	LC
Arachnothera.hypogrammica	142	Medium	FALSE	LC
Arachnothera.longirostra	325	Medium	FALSE	LC
Arachnothera.magna	80	Medium	FALSE	LC
Arachnothera.modesta	87	Medium	TRUE	LC
Arachnothera.robusta	23	Medium	TRUE	LC
Arborophila.campbelli	14	High	TRUE	LC
Arborophila.javanica	6	High	TRUE	LC
Arborophila.orientalis	1	High	TRUE	VU
Arborophila.rolli	2	High	TRUE	LC
Ardea.alba	298	Non-forest	FALSE	LC
Ardea.cinerea	100	Low	FALSE	LC
Ardea.purpurea	276	Low	FALSE	LC
Ardea.sumatrana	7	Low	FALSE	LC
Ardenna.tenuirostris	1	Non-forest	FALSE	LC
Ardeola.bacchus	82	Low	FALSE	LC
Ardeola.grayii	9	Low	FALSE	LC
Ardeola.speciosa	54	Low	FALSE	LC
Arenaria.interpres	6	Non-forest	FALSE	LC
Argusianus.argus	89	High	TRUE	NT
Artamus.leucoryn	54	Low	FALSE	LC
Aviceda.jerdoni	10	Medium	FALSE	LC
Aviceda.leuphotes	11	Medium	FALSE	LC
Aythya.fuligula	1	Non-forest	FALSE	LC
Batrachostomus.auritus	4	High	TRUE	NT
Batrachostomus.cornutus	1	Medium	TRUE	LC
Batrachostomus.stellatus	5	High	TRUE	NT
Berenicornis.comatus	19	High	FALSE	NT
Blythipicus.pyrrhotis	16	High	FALSE	LC
Blythipicus.rubiginosus	59	High	TRUE	LC
Bostrychia.hagedash	1	Low	FALSE	LC
Brachypodius.atriceps	174	Medium	FALSE	LC
Euptilotus.eutilotus	37	Medium	TRUE	NT
Microtarsus.melanoleucos	5	Medium	TRUE	NT
Brachypteryx.leucophris	46	Medium	FALSE	LC
Bubo.sumatranus	16	Medium	TRUE	LC
Bubulcus.ibis	416	Low	FALSE	LC
Buceros.bicornis	13	High	FALSE	NT
Buceros.rhinoceros	179	High	TRUE	NT
Butastur.indicus	8	Medium	FALSE	LC
Buteo.buteo	2	Low	FALSE	LC
Cacomantis.merulinus	299	Low	FALSE	LC
Cacomantis.sonneratii	63	Medium	FALSE	LC
Cacomantis.variolosus	25	Medium	FALSE	LC
Calidris.acuminata	3	Non-forest	FALSE	LC
Calidris.ferruginea	5	Non-forest	FALSE	NT
Calidris.minuta	3	Non-forest	FALSE	LC
Calidris.pugnax	14	Non-forest	FALSE	LC
Calidris.ruficollis	11	Non-forest	FALSE	NT
Calidris.subminuta	77	Non-forest	FALSE	LC
Calidris.temminckii	18	Non-forest	FALSE	LC
Calidris.tenuirostris	2	Non-forest	FALSE	EN
Caloperdix.oculeus	14	High	FALSE	NT
Caloramphus.fuliginosus	48	High	TRUE	LC
Caloramphus.hayii	84	High	FALSE	NT
Calyptomena.hosii	1	High	TRUE	NT
Calyptomena.viridis	69	Medium	TRUE	NT
Caprimulgus.affinis	23	Low	FALSE	LC
Caprimulgus.jotaka	8	Medium	FALSE	LC
Caprimulgus.macrurus	61	Low	FALSE	LC
Carpococcyx.radiceus	6	High	TRUE	NT
Centropus.bengalensis	67	Non-forest	FALSE	LC
Centropus.rectunguis	10	Medium	TRUE	VU
Centropus.sinensis	370	Low	FALSE	LC
Chalcoparia.singalensis	100	Medium	FALSE	LC
Chalcophaps.indica	250	Medium	FALSE	LC
Charadrius.dubius	64	Low	FALSE	LC
Charadrius.hiaticula	1	Non-forest	FALSE	LC
Charadrius.javanicus	12	Non-forest	FALSE	NT
Charadrius.leschenaultii	10	Non-forest	FALSE	LC
Charadrius.mongolus	9	Low	FALSE	LC
Charadrius.peronii	3	Non-forest	FALSE	NT
Charadrius.veredus	1	Non-forest	FALSE	LC
Chlidonias.hybrida	66	Non-forest	FALSE	LC
Chlidonias.leucopterus	39	Non-forest	FALSE	LC
Chlorocharis.emiliae	1	High	TRUE	LC
Chloropsis.aurifrons	1	Medium	FALSE	LC
Chloropsis.cyanopogon	133	Medium	TRUE	NT
Chloropsis.kinabaluensis	2	High	TRUE	LC
Larus.brunnicephalus	42	Non-forest	FALSE	LC
Larus.ridibundus	1	Non-forest	FALSE	LC
Chalcites.basalis	1	Non-forest	FALSE	LC
Chrysococcyx.maculatus	2	Medium	FALSE	LC
Chrysococcyx.xanthorhynchus	116	Medium	FALSE	LC
Chrysocolaptes.guttacristatus	6	Medium	FALSE	LC
Chrysocolaptes.strictus	1	Medium	TRUE	VU
Chrysophlegma.flavinucha	17	High	FALSE	LC
Chrysophlegma.miniaceum	129	Medium	TRUE	LC
Ciconia.stormi	11	High	TRUE	EN
Cinnyris.jugularis	559	Low	FALSE	LC
Circus.melanoleucos	11	Non-forest	FALSE	LC
Cisticola.exilis	7	Non-forest	FALSE	LC
Cisticola.juncidis	185	Non-forest	FALSE	LC
Clamator.coromandus	21	Medium	FALSE	LC
Clanga.clanga	9	Medium	FALSE	VU
Collocalia.linchi	76	Medium	TRUE	LC
Columba.livia	700	Non-forest	FALSE	LC
Kittacincla.malabarica	4	Medium	FALSE	LC
Trichixos.pyrropygus	22	High	TRUE	NT
Copsychus.saularis	8	Medium	FALSE	LC
Coracina.javensis	11	Medium	FALSE	LC
Coracina.larvata	9	High	TRUE	LC
Coracina.macei	41	Medium	FALSE	LC
Corvus.macrorhynchos	237	Medium	FALSE	LC
Corvus.splendens	713	Non-forest	FALSE	LC
Corydon.sumatranus	25	Medium	FALSE	LC
Crypsirina.temia	1	Medium	FALSE	LC
Cuculus.lepidus	24	High	FALSE	LC
Cuculus.micropterus	80	Medium	FALSE	LC
Culicicapa.ceylonensis	159	Medium	FALSE	LC
Cyanoderma.chrysaeum	59	Medium	FALSE	LC
Cyanoderma.melanothorax	17	Medium	TRUE	LC
Cyanoptila.cyanomelana	3	Medium	FALSE	LC
Cyornis.banyumas	14	High	FALSE	LC
Cyornis.brunneatus	4	Medium	FALSE	VU
Cyornis.caerulatus	11	High	TRUE	VU
Cyornis.concretus	3	Medium	FALSE	LC
Cyornis.glaucicomans	12	Low	FALSE	LC
Cyornis.olivaceus	10	Medium	TRUE	LC
Cyornis.rufigastra	175	Medium	FALSE	LC
Cyornis.superbus	14	High	TRUE	LC
Cyornis.turcosus	29	Medium	TRUE	NT
Cyornis.umbratilis	8	Medium	TRUE	NT
Cyornis.unicolor	32	Medium	FALSE	LC
Cypsiurus.balasiensis	39	Low	FALSE	LC
Delichon.dasypus	6	Non-forest	FALSE	LC
Dendrocitta.cinerascens	9	Medium	TRUE	LC
Dendrocopos.analis	27	Medium	FALSE	LC
Dendrocygna.arcuata	3	Non-forest	FALSE	LC
Dendrocygna.javanica	27	Low	FALSE	LC
Dendronanthus.indicus	41	Medium	FALSE	LC
Dicaeum.agile	6	Medium	FALSE	LC
Dicaeum.chrysorrheum	68	Medium	FALSE	LC
Dicaeum.cruentatum	394	Medium	FALSE	LC
Dicaeum.everetti	1	Medium	TRUE	NT
Dicaeum.monticolum	2	Medium	TRUE	LC
Dicaeum.trigonostigma	280	Medium	FALSE	LC
Dicaeum.trochileum	27	Low	TRUE	LC
Dicrurus.aeneus	36	Medium	FALSE	LC
Dicrurus.annectens	28	Medium	FALSE	LC
Dicrurus.leucophaeus	55	Low	FALSE	LC
Dicrurus.macrocercus	34	Non-forest	FALSE	LC
Dicrurus.paradiseus	439	Medium	FALSE	LC
Dicrurus.remifer	68	Medium	FALSE	LC
Dinopium.javanense	180	Medium	FALSE	LC
Dinopium.rafflesii	19	High	TRUE	NT
Dryocopus.javensis	21	High	FALSE	LC
Ducula.aenea	69	Medium	FALSE	LC
Ducula.bicolor	1	Medium	FALSE	LC
Ducula.lacernulata	4	Medium	FALSE	LC
Egretta.garzetta	528	Non-forest	FALSE	LC
Egretta.sacra	16	Low	FALSE	LC
Elanus.caeruleus	168	Non-forest	FALSE	LC
Emberiza.melanocephala	2	Non-forest	FALSE	LC
Enicurus.leschenaulti	33	Non-forest	FALSE	LC
Enicurus.ruficapillus	65	Medium	TRUE	NT
Enicurus.schistaceus	19	Non-forest	FALSE	LC
Erpornis.zantholeuca	94	Medium	FALSE	LC
Erythropitta.arquata	6	High	TRUE	LC
Erythropitta.granatina	9	Medium	TRUE	NT
Erythropitta.ussheri	55	Medium	TRUE	NT
Erythrura.hyperythra	1	Medium	FALSE	LC
Erythrura.prasina	3	Medium	FALSE	LC
Esacus.magnirostris	1	Non-forest	FALSE	NT
Eudynamys.scolopaceus	671	Medium	FALSE	LC
Eumyias.thalassinus	62	Medium	FALSE	LC
Eupetes.macrocerus	20	High	TRUE	NT
Eurylaimus.ochromalus	208	Medium	TRUE	NT
Eurystomus.orientalis	316	Medium	FALSE	LC
Falco.moluccensis	1	Non-forest	FALSE	LC
Falco.peregrinus	40	Low	FALSE	LC
Falco.subbuteo	1	Low	FALSE	LC
Ficedula.albicilla	14	Medium	FALSE	LC
Ficedula.dumetoria	22	Medium	TRUE	LC
Ficedula.elisae	20	Medium	FALSE	LC
Ficedula.hodgsoni	4	Medium	FALSE	LC
Ficedula.hyperythra	14	Medium	FALSE	LC
Ficedula.mugimaki	47	Medium	FALSE	LC
Ficedula.westermanni	61	Medium	FALSE	LC
Ficedula.zanthopygia	85	Medium	FALSE	LC
Fregata.andrewsi	2	Medium	FALSE	CR
Fregata.ariel	6	Low	FALSE	LC
Fregata.minor	1	Low	FALSE	LC
Gallicrex.cinerea	68	Non-forest	FALSE	LC
Gallinago.gallinago	22	Low	FALSE	LC
Gallinago.stenura	4	Low	FALSE	LC
Gallinula.chloropus	33	Non-forest	FALSE	LC
Hypotaenidia.philippensis	2	Low	FALSE	LC
Gallus.gallus	47	Low	FALSE	LC
Gallus.varius	8	Low	FALSE	LC
Gampsorhynchus.torquatus	1	Medium	FALSE	LC
Garrulax.calvus	1	High	TRUE	LC
Garrulax.leucolophus	1	Medium	FALSE	LC
Garrulax.lugubris	10	Medium	TRUE	LC
Gecinulus.viridis	10	High	FALSE	LC
Geokichla.citrina	20	Medium	FALSE	LC
Geokichla.sibirica	21	High	FALSE	LC
Geopelia.striata	792	Non-forest	FALSE	LC
Gerygone.sulphurea	538	Medium	FALSE	LC
Glareola.maldivarum	30	Non-forest	FALSE	LC
Glaucidium.brodiei	29	Medium	FALSE	LC
Gorsachius.melanolophus	11	Non-forest	FALSE	LC
Gracupica.nigricollis	1	Low	FALSE	LC
Haematortyx.sanguiniceps	1	High	TRUE	LC
Halcyon.coromanda	30	Medium	FALSE	LC
Halcyon.pileata	16	Medium	FALSE	LC
Halcyon.smyrnensis	691	Low	FALSE	LC
Icthyophaga.humilis	23	Non-forest	FALSE	NT
Icthyophaga.ichthyaetus	8	Non-forest	FALSE	NT
Haliaeetus.leucogaster	457	Non-forest	FALSE	LC
Haliastur.indus	650	Low	FALSE	LC
Harpactes.diardii	70	High	TRUE	NT
Harpactes.duvaucelii	117	High	TRUE	NT
Harpactes.erythrocephalus	26	High	FALSE	LC
Harpactes.kasumba	48	High	TRUE	NT
Apalharpactes.mackloti	4	High	TRUE	LC
Harpactes.oreskios	31	High	FALSE	LC
Harpactes.orrhophaeus	7	High	TRUE	NT
Apalharpactes.reinwardtii	2	High	TRUE	VU
Heliopais.personatus	1	Low	FALSE	EN
Hemiprocne.comata	180	Medium	FALSE	LC
Hemiprocne.longipennis	228	Medium	FALSE	LC
Hemipus.hirundinaceus	126	Medium	TRUE	LC
Hemipus.picatus	56	Medium	FALSE	LC
Heterophasia.picaoides	67	Medium	FALSE	LC
Hieraaetus.pennatus	1	Medium	FALSE	LC
Hierococcyx.bocki	5	Medium	TRUE	LC
Hierococcyx.fugax	12	Medium	TRUE	LC
Hierococcyx.nisicolor	4	Medium	FALSE	LC
Hierococcyx.sparverioides	4	Medium	FALSE	LC
Hierococcyx.vagans	22	Medium	FALSE	NT
Hirundapus.giganteus	94	Medium	FALSE	LC
Hirundo.rustica	545	Non-forest	FALSE	LC
Hirundo.tahitica	1115	Low	FALSE	LC
Hydrochous.gigas	3	High	TRUE	NT
Hydrophasianus.chirurgus	1	Non-forest	FALSE	LC
Hydroprogne.caspia	1	Non-forest	FALSE	LC
Hydrornis.baudii	29	Medium	TRUE	VU
Hydrornis.caeruleus	8	High	TRUE	NT
Hydrornis.irena	8	High	TRUE	NT
Hydrornis.oatesi	7	High	FALSE	LC
Hydrornis.schwaneri	7	High	TRUE	LC
Hypothymis.azurea	159	Medium	FALSE	LC
Garrulax.mitratus	68	Medium	TRUE	NT
Garrulax.treacheri	7	Medium	TRUE	LC
Ictinaetus.malaiensis	30	High	FALSE	LC
Indicator.archipelagicus	2	High	TRUE	NT
Ixobrychus.cinnamomeus	154	Low	FALSE	LC
Ixobrychus.flavicollis	12	Medium	FALSE	LC
Ixobrychus.sinensis	155	Low	FALSE	LC
Ixos.malaccensis	78	High	TRUE	NT
Ixos.mcclellandii	54	Medium	FALSE	LC
Kenopia.striata	15	High	TRUE	NT
Ketupa.ketupu	34	Low	FALSE	LC
Ketupa.zeylonensis	7	Medium	FALSE	LC
Lalage.fimbriata	57	Medium	TRUE	LC
Lalage.melaschistos	1	Medium	FALSE	LC
Lalage.nigra	183	Medium	FALSE	LC
Lalage.sueurii	12	Low	FALSE	LC
Lanius.cristatus	437	Low	FALSE	LC
Lanius.schach	22	Low	FALSE	LC
Lanius.tigrinus	49	Medium	FALSE	LC
Larus.crassirostris	1	Non-forest	FALSE	LC
Larvivora.cyane	21	Medium	FALSE	LC
Leptocoma.brasiliana	29	Medium	FALSE	LC
Leptocoma.calcostetha	11	Medium	FALSE	LC
Leptoptilos.javanicus	16	Medium	FALSE	VU
Lewinia.striata	30	Low	FALSE	LC
Limosa.lapponica	1	Non-forest	FALSE	NT
Limosa.limosa	1	Non-forest	FALSE	NT
Locustella.certhiola	66	Non-forest	FALSE	LC
Locustella.lanceolata	2	Non-forest	FALSE	LC
Locustella.montis	1	Low	FALSE	LC
Lonchura.atricapilla	126	Non-forest	FALSE	LC
Lonchura.fuscans	64	Low	TRUE	LC
Lonchura.leucogastra	12	Low	FALSE	LC
Lonchura.leucogastroides	37	Non-forest	TRUE	LC
Lonchura.maja	122	Non-forest	TRUE	LC
Lonchura.molucca	1	Low	FALSE	LC
Lonchura.oryzivora	5	Non-forest	TRUE	VU
Lonchura.punctulata	441	Low	FALSE	LC
Lonchura.striata	301	Low	FALSE	LC
Lophotriorchis.kienerii	32	High	FALSE	LC
Loriculus.galgulus	222	Low	TRUE	LC
Lyncornis.macrotis	13	Medium	FALSE	LC
Lyncornis.temminckii	21	Low	TRUE	LC
Macheiramphus.alcinus	28	Medium	FALSE	LC
Macronus.ptilosus	69	Medium	TRUE	NT
Macropygia.emiliana	4	Medium	TRUE	LC
Macropygia.ruficeps	95	Medium	FALSE	LC
Macropygia.tenuirostris	4	Medium	FALSE	LC
Macropygia.unchall	8	Medium	FALSE	LC
Malacopteron.affine	83	Medium	TRUE	NT
Malacopteron.albogulare	1	High	TRUE	NT
Malacopteron.cinereum	61	High	FALSE	LC
Malacopteron.magnirostre	111	Medium	TRUE	LC
Malacopteron.magnum	76	Medium	TRUE	NT
Megalurus.palustris	11	Non-forest	FALSE	LC
Erythrogenys.hypoleucos	3	Medium	FALSE	LC
Meiglyptes.tukki	57	High	TRUE	NT
Melanochlora.sultanea	34	Medium	FALSE	LC
Merops.leschenaulti	70	Medium	FALSE	LC
Merops.philippinus	390	Low	FALSE	LC
Merops.viridis	201	Low	FALSE	LC
Microcarbo.melanoleucos	2	Low	FALSE	LC
Microcarbo.niger	9	Low	FALSE	LC
Microhierax.fringillarius	127	Medium	TRUE	LC
Microhierax.latifrons	9	Medium	TRUE	NT
Micropternus.brachyurus	105	Medium	FALSE	LC
Milvus.migrans	80	Low	FALSE	LC
Mixornis.bornensis	73	Medium	TRUE	LC
Mixornis.gularis	299	Medium	FALSE	LC
Monticola.gularis	1	Medium	FALSE	LC
Monticola.solitarius	5	Non-forest	FALSE	LC
Motacilla.cinerea	117	Non-forest	FALSE	LC
Motacilla.tschutschensis	111	Non-forest	FALSE	LC
Mulleripicus.pulverulentus	26	High	FALSE	VU
Muscicapa.dauurica	256	Medium	FALSE	LC
Muscicapa.ferruginea	9	Medium	FALSE	LC
Muscicapa.sibirica	42	Medium	FALSE	LC
Mycteria.cinerea	6	Medium	FALSE	EN
Mycteria.leucocephala	24	Non-forest	FALSE	NT
Myophonus.borneensis	1	High	TRUE	LC
Myophonus.caeruleus	16	High	FALSE	LC
Myophonus.robinsoni	11	High	TRUE	NT
Rimator.albostriatus	1	High	TRUE	LC
Napothera.epilepidota	8	High	FALSE	LC
Nettapus.coromandelianus	1	Non-forest	FALSE	LC
Niltava.grandis	48	Medium	FALSE	LC
Niltava.sumatrana	3	High	TRUE	LC
Ninox.scutulata	28	Medium	FALSE	LC
Nisaetus.alboniger	39	High	TRUE	LC
Nisaetus.bartelsi	1	High	TRUE	EN
Nisaetus.nanus	40	High	TRUE	VU
Numenius.arquata	1	Low	FALSE	NT
Numenius.madagascariensis	1	Low	FALSE	EN
Numenius.phaeopus	28	Low	FALSE	LC
Nycticorax.caledonicus	3	Low	FALSE	LC
Nycticorax.nycticorax	259	Low	FALSE	LC
Nyctyornis.amictus	90	Medium	FALSE	LC
Heleia.squamifrons	14	High	TRUE	LC
Onychoprion.anaethetus	4	Non-forest	FALSE	LC
Oriolus.chinensis	801	Medium	FALSE	LC
Oriolus.hosii	2	High	TRUE	NT
Oriolus.xanthonotus	123	High	TRUE	NT
Oriolus.xanthornus	1	Medium	FALSE	LC
Orthotomus.atrogularis	331	Medium	FALSE	LC
Orthotomus.ruficeps	241	Medium	TRUE	LC
Orthotomus.sepium	36	Medium	TRUE	LC
Orthotomus.sericeus	142	Medium	TRUE	LC
Orthotomus.sutorius	654	Low	FALSE	LC
Otus.lempiji	28	Medium	TRUE	LC
Otus.rufescens	7	Medium	TRUE	NT
Otus.sagittatus	1	High	FALSE	VU
Otus.spilocephalus	12	High	FALSE	LC
Pachycephala.cinerea	15	Medium	FALSE	LC
Pachycephala.hypoxantha	4	High	TRUE	LC
Pandion.haliaetus	6	Low	FALSE	LC
Passer.flaveolus	3	Low	FALSE	LC
Passer.montanus	907	Low	FALSE	LC
Pastor.roseus	2	Non-forest	FALSE	LC
Pavo.muticus	1	Medium	FALSE	EN
Pelargopsis.capensis	252	Medium	FALSE	LC
Trichastoma.bicolor	61	Medium	TRUE	LC
Trichastoma.malaccense	62	Medium	TRUE	NT
Trichastoma.pyrrogenys	5	High	TRUE	LC
Trichastoma.rostratum	115	Medium	TRUE	NT
Pellorneum.ruficeps	55	Medium	FALSE	LC
Trichastoma.tickelli	27	Medium	FALSE	LC
Pericrocotus.cantonensis	1	Medium	FALSE	LC
Pericrocotus.cinnamomeus	16	Medium	FALSE	LC
Pericrocotus.divaricatus	189	Medium	FALSE	LC
Pericrocotus.igneus	50	Medium	TRUE	NT
Pericrocotus.miniatus	8	Medium	TRUE	LC
Pericrocotus.roseus	1	Medium	FALSE	LC
Pernis.ptilorhynchus	87	Medium	FALSE	LC
Phaenicophaeus.diardi	40	Medium	TRUE	NT
Phaenicophaeus.sumatranus	19	Medium	TRUE	NT
Phaenicophaeus.tristis	134	Medium	FALSE	LC
Phaethon.lepturus	3	Non-forest	FALSE	LC
Phalacrocorax.sulcirostris	6	Low	FALSE	LC
Philentoma.pyrhoptera	100	High	TRUE	LC
Philentoma.velata	34	High	TRUE	NT
Phodilus.badius	2	Medium	FALSE	LC
Phyllergates.cucullatus	64	Medium	FALSE	LC
Phylloscopus.borealis	128	Low	FALSE	LC
Phylloscopus.borealoides	1	Medium	FALSE	LC
Phylloscopus.castaniceps	26	High	FALSE	LC
Phylloscopus.coronatus	53	Medium	FALSE	LC
Phylloscopus.inornatus	9	Medium	FALSE	LC
Phylloscopus.montis	22	High	TRUE	LC
Phylloscopus.trivirgatus	38	High	FALSE	LC
Picumnus.innominatus	6	High	FALSE	LC
Picus.chlorolophus	16	Medium	FALSE	LC
Picus.puniceus	59	Medium	TRUE	LC
Picus.viridanus	56	High	FALSE	LC
Picus.vittatus	24	Medium	FALSE	LC
Pitta.megarhyncha	44	Medium	FALSE	NT
Pitta.moluccensis	72	Medium	FALSE	LC
Pityriasis.gymnocephala	17	Medium	TRUE	NT
Platylophus.galericulatus	39	High	TRUE	NT
Plegadis.falcinellus	4	Non-forest	FALSE	LC
Ploceus.manyar	3	Non-forest	FALSE	LC
Ploceus.philippinus	236	Low	FALSE	LC
Pluvialis.fulva	51	Low	FALSE	LC
Pluvialis.squatarola	5	Non-forest	FALSE	LC
Pnoepyga.pusilla	47	High	FALSE	LC
Polyplectron.chalcurum	2	High	TRUE	LC
Polyplectron.inopinatum	19	High	TRUE	VU
Polyplectron.malacense	10	High	TRUE	VU
Pomatorhinus.montanus	46	Medium	TRUE	LC
Prinia.familiaris	21	Medium	TRUE	LC
Prinia.inornata	4	Low	FALSE	LC
Prinia.polychroa	1	Low	FALSE	LC
Prinia.rufescens	49	Medium	FALSE	LC
Prinia.superciliaris	2	Low	FALSE	LC
Prionochilus.maculatus	153	Medium	TRUE	LC
Prionochilus.percussus	88	Medium	TRUE	LC
Prionochilus.thoracicus	18	Medium	TRUE	NT
Prionochilus.xanthopygius	41	Medium	TRUE	LC
Psaltria.exilis	2	High	TRUE	LC
Psarisomus.dalhousiae	20	Medium	FALSE	LC
Psilopogon.armillaris	20	Medium	TRUE	LC
Psilopogon.australis	4	Medium	TRUE	LC
Psilopogon.corvinus	2	High	TRUE	LC
Psilopogon.eximius	8	High	TRUE	LC
Psilopogon.haemacephalus	493	Medium	FALSE	LC
Psilopogon.henricii	129	High	TRUE	NT
Psilopogon.javensis	3	High	TRUE	NT
Psilopogon.lineatus	289	Medium	FALSE	LC
Psilopogon.monticola	4	Medium	TRUE	LC
Psilopogon.mystacophanos	174	High	TRUE	NT
Psilopogon.oorti	66	Medium	TRUE	LC
Psilopogon.pulcherrimus	4	High	TRUE	LC
Psilopogon.pyrolophus	67	High	TRUE	LC
Psilopogon.rafflesii	40	High	TRUE	NT
Psittacula.alexandri	6	Medium	FALSE	NT
Psittacula.longicauda	37	Medium	TRUE	NT
Pteruthius.melanotis	31	High	FALSE	LC
Ramphiculus.jambu	3	Medium	TRUE	NT
Ptilinopus.melanospilus	8	Medium	FALSE	LC
Ptilinopus.porphyreus	2	Medium	TRUE	LC
Ptilocichla.leucogrammica	9	High	TRUE	VU
Ptyonoprogne.concolor	1	Non-forest	FALSE	LC
Pycnonotus.brunneus	327	Medium	TRUE	LC
Pycnonotus.goiavier	1002	Low	FALSE	LC
Pycnonotus.jocosus	19	Low	FALSE	LC
Pycnonotus.leucogrammicus	2	Medium	TRUE	LC
Pycnonotus.plumosus	355	Low	TRUE	LC
Pycnonotus.simplex	153	Medium	TRUE	LC
Rallina.fasciata	4	Non-forest	FALSE	LC
Chrysocolaptes.validus	38	Medium	TRUE	LC
Rhabdotorrhinus.corrugatus	23	High	TRUE	NT
Rhaphidura.leucopygialis	148	Medium	TRUE	LC
Rhinortha.chlorophaea	155	Medium	TRUE	LC
Rhipidura.albicollis	73	Medium	FALSE	LC
Rhipidura.euryura	2	High	TRUE	LC
Rhipidura.javanica	687	Medium	FALSE	LC
Rhipidura.perlata	50	Medium	TRUE	LC
Rhipidura.phoenicura	10	High	TRUE	LC
Rhyticeros.undulatus	52	High	FALSE	LC
Riparia.riparia	3	Non-forest	FALSE	LC
Rollulus.rouloul	6	High	TRUE	NT
Rostratula.benghalensis	14	Non-forest	FALSE	LC
Pycnonotus.cyaniventris	94	Medium	TRUE	NT
Pycnonotus.erythropthalmos	187	Medium	TRUE	LC
Pycnonotus.flaviventris	52	Medium	FALSE	LC
Pycnonotus.montis	6	Medium	TRUE	LC
Pycnonotus.squamatus	57	Medium	TRUE	NT
Sasia.abnormis	49	High	FALSE	LC
Saxicola.caprata	4	Non-forest	FALSE	LC
Schoeniparus.castaneceps	9	High	FALSE	LC
Scolopax.saturata	1	High	TRUE	NT
Setornis.criniger	4	Medium	TRUE	VU
Sitta.azurea	42	High	TRUE	LC
Sitta.frontalis	64	High	FALSE	LC
Spatula.clypeata	1	Non-forest	FALSE	LC
Spatula.querquedula	3	Non-forest	FALSE	LC
Spilornis.cheela	365	Medium	FALSE	LC
Spilornis.kinabaluensis	4	High	TRUE	VU
Stachyris.grammiceps	1	Medium	TRUE	NT
Stachyris.leucotis	3	Medium	TRUE	NT
Stachyris.maculata	67	High	TRUE	NT
Stachyris.nigriceps	85	Medium	FALSE	LC
Stachyris.nigricollis	27	Medium	FALSE	NT
Stachyris.poliocephala	83	Medium	TRUE	LC
Stachyris.strialata	1	Medium	FALSE	LC
Stachyris.thoracica	4	High	TRUE	LC
Sterna.dougallii	1	Non-forest	FALSE	LC
Sterna.hirundo	13	Non-forest	FALSE	LC
Sterna.sumatrana	2	Non-forest	FALSE	LC
Sternula.albifrons	68	Non-forest	FALSE	LC
Stiltia.isabella	1	Non-forest	FALSE	LC
Streptopelia.bitorquata	20	Medium	FALSE	LC
Streptopelia.tranquebarica	115	Medium	FALSE	LC
Strix.leptogrammica	21	High	FALSE	LC
Strix.seloputo	36	Medium	FALSE	LC
Sturnia.sinensis	8	Non-forest	FALSE	LC
Sula.leucogaster	5	Non-forest	FALSE	LC
Surniculus.lugubris	133	Medium	FALSE	LC
Synoicus.chinensis	6	Non-forest	FALSE	LC
Tachybaptus.ruficollis	7	Non-forest	FALSE	LC
Tephrodornis.virgatus	54	Medium	FALSE	LC
Terpsiphone.atrocaudata	5	Medium	FALSE	NT
Terpsiphone.incei	6	Low	FALSE	LC
Tesia.superciliaris	6	Medium	TRUE	LC
Thalasseus.bengalensis	4	Non-forest	FALSE	LC
Thalasseus.bergii	13	Non-forest	FALSE	LC
Threskiornis.melanocephalus	1	Low	FALSE	NT
Todiramphus.chloris	236	Medium	FALSE	LC
Todiramphus.sanctus	10	Medium	FALSE	LC
Treron.bicinctus	6	Medium	FALSE	LC
Treron.capellei	21	High	TRUE	VU
Treron.curvirostra	151	Medium	FALSE	LC
Treron.griseicauda	17	Non-forest	FALSE	LC
Treron.olax	44	Medium	TRUE	LC
Treron.oxyurus	4	High	TRUE	NT
Treron.seimundi	3	High	FALSE	LC
Treron.sphenurus	2	Medium	FALSE	LC
Treron.vernans	728	Medium	FALSE	LC
Tricholestes.criniger	163	High	TRUE	LC
Tringa.brevipes	10	Medium	FALSE	NT
Tringa.glareola	154	Low	FALSE	LC
Tringa.nebularia	22	Low	FALSE	LC
Tringa.ochropus	1	Medium	FALSE	LC
Tringa.stagnatilis	8	Non-forest	FALSE	LC
Tringa.totanus	28	Non-forest	FALSE	LC
Trochalopteron.peninsulae	33	Medium	TRUE	LC
Malacocincla.abbotti	168	Low	FALSE	LC
Turdinus.atrigularis	11	High	TRUE	NT
Turdinus.brevicaudatus	39	High	FALSE	LC
Turdinus.macrodactylus	4	Medium	FALSE	NT
Turdinus.marmoratus	3	High	TRUE	LC
Malacocincla.sepiaria	45	Medium	TRUE	LC
Turdus.obscurus	10	High	FALSE	LC
Turnix.suscitator	17	Low	FALSE	LC
Turnix.sylvaticus	3	Non-forest	FALSE	LC
Urosphena.whiteheadi	1	High	TRUE	LC
Vanellus.cinereus	84	Non-forest	FALSE	LC
Vanellus.indicus	120	Non-forest	FALSE	LC
Xenus.cinereus	7	Low	FALSE	LC
Yuhina.everetti	14	High	TRUE	LC
Picoides.canicapillus	12	Medium	FALSE	LC
Picoides.moluccensis	36	Medium	TRUE	LC
Zanclostomus.javanicus	50	Medium	TRUE	LC
Zapornia.fusca	12	Non-forest	FALSE	LC
Zapornia.pusilla	1	Non-forest	FALSE	LC
Zosterops.atricapilla	8	High	TRUE	LC
Zosterops.chloris	3	Low	FALSE	LC
Zosterops.everetti	73	Medium	FALSE	LC
Zosterops.montanus	3	Medium	FALSE	LC
Zosterops.palpebrosus	45	Medium	FALSE	LC
Cyanoderma.rufifrons	44	Medium	FALSE	LC
Nisaetus.cirrhatus	129	Low	FALSE	LC
Parus.major	30	Medium	FALSE	LC
Pericrocotus.flammeus	101	Medium	FALSE	LC
Saxicola.torquatus	4	Low	FALSE	LC
Aerodramus.fuciphagus	915	Low	FALSE	LC
Ceyx.erithaca	99	Medium	FALSE	LC
Himantopus.himantopus	104	Non-forest	FALSE	LC
Apus.pacificus	38	Low	FALSE	LC
Batrachostomus.javensis	18	Medium	FALSE	LC
Cecropis.daurica	84	Low	FALSE	LC
Collocalia.esculenta	247	Non-forest	FALSE	LC
Dicaeum.minullum	16	Medium	FALSE	LC
Iole.charlottae	169	Medium	TRUE	NT
Pteruthius.aeralatus	41	High	FALSE	LC
Pycnonotus.blanfordi	22	Low	FALSE	LC
Tyto.alba	11	Non-forest	FALSE	LC
Nisaetus.nipalensis	1	High	FALSE	LC
Butorides.striata	590	Low	FALSE	LC
Horornis.flavolivaceus	6	Low	FALSE	LC
Lichmera.indistincta	1	Medium	FALSE	LC
Porphyrio.porphyrio	35	Non-forest	FALSE	LC
Psilopogon.chrysopogon	186	High	TRUE	LC
Arachnothera.affinis	42	Medium	TRUE	LC
Alcedo.peninsulae	33	High	TRUE	NT
Alophoixus.ochraceus	44	High	FALSE	LC
Alophoixus.ruficrissus	1	High	TRUE	LC
Anthreptes.malacensis	330	Medium	FALSE	LC
Arborophila.charltonii	6	High	FALSE	VU
Arborophila.graydoni	26	High	TRUE	LC
Ardea.intermedia	270	Low	FALSE	LC
Brachypteryx.montana	0	Medium	TRUE	LC
Charadrius.alexandrinus	0	Non-forest	FALSE	LC
Chloropsis.moluccensis	3	Medium	FALSE	LC
Chalcites.minutillus	90	Medium	FALSE	LC
Chrysophlegma.humii	41	High	TRUE	NT
Chrysophlegma.mentale	2	High	TRUE	NT
Ciconia.episcopus	3	Low	FALSE	VU
Circus.spilonotus	13	Non-forest	FALSE	LC
Coracias.affinis	2	Low	FALSE	LC
Coracina.striata	10	Medium	FALSE	LC
Corvus.enca	82	Medium	FALSE	LC
Cyanoderma.bicolor	83	High	TRUE	LC
Cyanoderma.erythropterum	101	High	TRUE	LC
Cymbirhynchus.macrorhynchos	80	Medium	FALSE	LC
Cyornis.sumatrensis	161	Medium	FALSE	LC
Dicaeum.beccarii	6	Medium	TRUE	LC
Dicaeum.ignipectus	57	Medium	FALSE	LC
Dicaeum.sanguinolentum	12	Medium	FALSE	LC
Dicrurus.hottentottus	3	Medium	FALSE	LC
Ducula.badia	83	High	FALSE	LC
Eumyias.indigo	13	High	TRUE	LC
Eumyias.ruficrissa	2	High	TRUE	LC
Eurylaimus.harterti	104	Medium	FALSE	LC
Eurylaimus.javanicus	5	Medium	TRUE	NT
Ficedula.narcissina	4	Medium	FALSE	LC
Gelochelidon.nilotica	0	Non-forest	FALSE	LC
Gracupica.contra	10	Non-forest	FALSE	LC
Hemicircus.sordidus	43	High	TRUE	LC
Hemixos.cinereus	51	Medium	TRUE	LC
Hemixos.connectens	7	Medium	TRUE	LC
Irena.puella	276	High	FALSE	LC
Ixos.sumatranus	5	Medium	TRUE	LC
Ixos.virescens	4	Medium	TRUE	LC
Lacedo.melanops	11	High	TRUE	LC
Lacedo.pulchella	78	High	FALSE	LC
Leiothrix.argentauris	52	Medium	FALSE	LC
Lophura.ignita	14	High	TRUE	NT
Lophura.rufa	12	High	FALSE	NT
Meiglyptes.grammithorax	86	Medium	TRUE	LC
Mixornis.flavicollis	0	High	TRUE	LC
Myiomela.leucura	17	Medium	FALSE	LC
Oriolus.consanguineus	41	High	TRUE	LC
Pachycephala.fulvotincta	0	Low	FALSE	LC
Pellorneum.capistratum	1	Medium	TRUE	LC
Pellorneum.nigrocapitatum	98	Medium	TRUE	LC
Pericrocotus.montanus	54	Medium	TRUE	LC
Phaenicophaeus.curvirostris	122	Medium	TRUE	LC
Phylloscopus.grammiceps	13	High	TRUE	LC
Picus.guerini	1	Medium	FALSE	LC
Pitta.sordida	31	Medium	FALSE	LC
Platysmurus.aterrimus	21	High	TRUE	LC
Platysmurus.leucopterus	22	High	FALSE	LC
Prinia.flaviventris	350	Low	FALSE	LC
Psilopogon.duvaucelii	248	Medium	TRUE	LC
Psilopogon.franklinii	30	High	FALSE	LC
Psittinus.cyanurus	28	Medium	TRUE	NT
Pycnonotus.finlaysoni	123	Low	FALSE	LC
Serilophus.lunatus	6	Medium	FALSE	LC
Spilopelia.chinensis	935	Medium	FALSE	LC
Terpsiphone.affinis	72	Low	FALSE	LC
Zoothera.aurea	2	Medium	FALSE	LC
